# Supplementary material for: Public consultation in the evaluation of animal research protocols
Source: PLoS One. 2021 Dec 1;16(12):e0260114. doi: 10.1371/journal.pone.0260114 (PMC8635329; doi:10.1371/journal.pone.0260114)
Supplement: S2 File — (XLSX) [file pone.0260114.s002.xlsx]

## Sheet: Draft 3
Theme	Description	Parent Code	Child Code	Definition
1	Scientific Merit	Animal model	Generalizability or translatability	Participant questions the generalizability or translatability of the reseach to humans or questions if the disease model accurately reflects human disease
			Good animal model	Participant says the animal species is an appropriatescientific model to answer the scientific question
		Scientific advancement	Research not nessisary	Participant says that the research is not nessisary or that results will not have the impact stated
			Scientific understanding	Participant says it is important to understand the disease, condition or scientific mechanisms
2	Impact on Animals	Individual animal centered	Animal pain	Participant references the pain, suffer or distress experienced by the animal
			Immoral to hurt other	Participant refers to immoral, wrong, cruel or abusive to hurt other animals, humans or living souls
			Non-invasive procedure	Participant describes the procedure (including euthanasia) as not being invasive, painful or distressing for the animal
			Unethical	Participant says research scenario is unethical or references unnecessary killing
			Unwilling animal	Participant says that the animal is an unwilling participant in the research
		Animal population centered	Cost-benefit	The participant uses a utilitarian type of cost benefit analysis
			Disregard for animals	Participant expresses a disregard for the animals or unpleasantness of the species and a lack of concern for the animal’s experience
			Same as agriculture	Participant says using the animals in scientific research similar to using for food or agriculture
3	Availability of Alternatives	Animal alternatives	Alternatives available	Participant says that there are alternatives to animal use available
			Investigate alternatives	Participant says a better option should be investigated
			No alternatives	Participant indicates there are no alternatives or cannot research on humans
			Social policy alternatives	Participant says social policy alternatives should be used rather than animal use
4	Impact on Humans	Benefits to humans	Cure disease	Participant says research is needed to cure human disease
			Drug development	Participant refers to the development of new drugs
			Help humans	Participant says research will help, is good, will reduce suffering or improve quality of life for humans
			Improve treatment	Participant says research will improve treatment of disease or condition
			Safety	Participant refers to increased safety for humans
			Saves lives	Participant says the research will save human lives
		Disease impacts		Participant refers to the detrimental impact of a disease on a person, family or society
		Personal experience		Participant describes a personal experience
