# Supplementary material for: Public consultation in the evaluation of animal research protocols
Source: PLoS One. 2021 Dec 1;16(12):e0260114. doi: 10.1371/journal.pone.0260114 (PMC8635329; doi:10.1371/journal.pone.0260114)
Supplement: S3 File — Participants (n = 1521) answered demographic questions and responded on a 7-point scale to the question “Do you support this use of [animals] in this research?” with animal varying (i.e. mice, pigs, monkeys or zebrafish) depending upon proposed research and text justification for answer. (CSV) [file pone.0260114.s003.csv]

id	Start_Date	End_Date	Response_Type	progress	duration	finished	recorded_date	RID	Distribution_Channel	Language	Q_RecaptchaScore	Q_RelevantIDDuplicate	duplicate_score	Q_RelevantIDFraudScore	Q_RelevantIDLastStartDate	Consent	tx	tx_1_support	tx_1_reason	tx_2_support	tx_2_reason	tx_3_support	tx_3_reason	tx_4_support	tx_4_reason	tx_5_support	tx_5_reason	important_ask_public	important_ask_public_reason	public_give_input	public_give_input_reason	university_benefit	public_benefit	animal_benefit	pandemic_influence_other	pandemic_influence_self	attention	attention_text	attention_pass	include	age	gender	children	pets	education	income	urban_rural	diet	political_views
1	2020-07-31 14:35	2020-07-31 14:38	0	100	183	1	2020-07-31 14:38	R_D30U9IEfvbaKpgt	anonymous	EN	0.9		0	0		1	2			2	It is unethical to experiment on pigs							5	More information is important	3	The animals can't speak for themselves so they probably won't be enough.	5	5	2	5	5	7	I read the instructions	1	1	40	2	2	1	3	2	2	3	3
2	2020-07-31 14:37	2020-07-31 14:39	0	100	116	1	2020-07-31 14:39	R_22LB2KJGQ1EfLoT	anonymous	EN	0.9		0	0		1	2			4	I don’t know							4	I don’t know	4	I don’t know	4	4	4	4	4	7	I read the instructions	1	0	25	2	2	2	2	1	1	3	5
3	2020-07-31 14:36	2020-07-31 14:39	0	100	135	1	2020-07-31 14:39	R_2tLloIWwrJR5LyN	anonymous	EN	0.9		0	0		1	3					7	I don’t care about them					5	No idea	5	It will help	6	7	6	7	7	7	I read the instructions	1	1	26	2	2	2	5	2	2	3	3
4	2020-07-31 14:38	2020-07-31 14:39	0	100	97	1	2020-07-31 14:39	R_308cxhBQYuJyVtr	anonymous	EN	0.9		0	0		1	5									7	Not a real animals	5	Trust	7	Cruelty	5	7	1	7	7	1,2,3		0	0
5	2020-07-31 14:39	2020-07-31 14:40	0	100	53	1	2020-07-31 14:40	R_3LdSFTeICngCv7t	anonymous	EN	0.9		0	0		1	4							1	No idea			4	it's important	4	No interest	4	3	4	4	4	3		0	0
6	2020-07-31 14:37	2020-07-31 14:40	0	100	183	1	2020-07-31 14:40	R_1N4BYg6SXwNm9oQ	anonymous	EN	0.9		0	0		1	5									4	on the one hand i don't want zebra fish to suffer but we need a cure for cancer	6	because it gives weight to the program and opens the door to funding	6	the more people are involved, the moe likely all aspects are covered	6	6	6	5	4	7	I read the instructions	1	1	51	1	1	1	5	5	3	3	2
7	2020-07-31 14:37	2020-07-31 14:40	0	100	188	1	2020-07-31 14:40	R_1onk9XXP7NHlTH3	anonymous	EN	0.9		0	0		1	3					1	I do NOT support any kind of testing on any animal or creature.					7	I feel that the public should have a say as to what research is done on these animals.	6	I believe most people are completely against forms of animal testing.	6	6	6	4	2	7	I read the instructions	1	1	56	1	1	1	3	7	2	1	1
8	2020-07-31 14:38	2020-07-31 14:40	0	100	150	1	2020-07-31 14:40	R_3PC6Al7RWK3RUl5	anonymous	EN	0.9		0	10		1	1	5	i would because its A right thing to do in this days									5	likely is it that the broader public would take the time to provide useful	5	he university to benefit by requesting input from the broader	5	3	3	5	5	3		0	0
9	2020-07-31 14:37	2020-07-31 14:40	0	100	169	1	2020-07-31 14:40	R_31RgmxkSOIuWWZu	anonymous	EN	0.9		0	0		1	1	5	The researchers need a sample to test out									4	unsure	4	unsure	4	4	4	4	4	7	I read the instructions	1	1	26	1	2	1	5	6	2	3	3
10	2020-07-31 14:39	2020-07-31 14:40	0	100	103	1	2020-07-31 14:40	R_3mjZsK57P5emyuv	anonymous	EN	0.9		0	0		1	3					4	its harmful					5	helpful	7	great	4	7	6	7	7	1,3,5		0	0
11	2020-07-31 14:37	2020-07-31 14:40	0	100	201	1	2020-07-31 14:40	R_AEBPJOzF1XeW3VD	anonymous	EN	0.9		0	0		1	1	1	I don’t believe in harming animals									7	So people know what is happening	7	Information on what is being tested, how and how it will effect the community	7	7	1	4	4	7		0	0	25	1	1	1	2	3	2	3	3
12	2020-07-31 14:38	2020-07-31 14:41	0	100	169	1	2020-07-31 14:41	R_2uBqevck2YuSaW5	anonymous	EN	0.9		0	0		1	2			4	dont know							4	dont know	4	to include everyone	4	4	4	4	4	1		0	0
13	2020-07-31 14:39	2020-07-31 14:41	0	100	79	1	2020-07-31 14:41	R_2U4S9rbpZ7QmkpL	anonymous	EN	0.9		0	0		1	2				none							4	none	4	none	3	5	4	4	4	7	I read the instructions	1	0	26	2	2	1	5	4	2	1	2
14	2020-07-31 14:38	2020-07-31 14:41	0	100	194	1	2020-07-31 14:41	R_1Cs9qPD9PEUqHWI	anonymous	EN	0.7		0	0		1	4							6	I think it sounds like it’s the best option			6	It’s better to get other opinions	6	When random people have the same opinion	5	5	7	6	6	7	I read the instructions	1	1	34	2	2	2	5	4	2	3	3
15	2020-07-31 14:37	2020-07-31 14:41	0	100	217	1	2020-07-31 14:41	R_2wyFKArt21WFvnP	anonymous	EN	0.9		0	0		1	3					5	I am normally against animal testing, but more for cosmetic use. I think when it has to do with medical purposes it is justified, as it is going towards a good cause.					7	I think it’s good to get opinions from different people to see how they will react or feel about a product. It’s giving an idea of how the public will react.	7	Possibly an analysis of the risks and pros of the study and how they generally feel about the topic.	7	6	5	6	6	7	I read the instructions	1	1	21	1	2	1	5	4	2	1	3
16	2020-07-31 14:39	2020-07-31 14:41	0	100	103	1	2020-07-31 14:41	R_9mp3erqyrzLAnbX	anonymous	EN	0.9		0	0		1	2			4	if it helps humanity then yes							4	no comment	4	comprehensive study of benefits	4	4	4	4	4	7	I read the instructions	1	1	29	1	2	2	5	4	2	3	2
17	2020-07-31 14:38	2020-07-31 14:41	0	100	198	1	2020-07-31 14:41	R_3PFUrDhEbRxDSvn	anonymous	EN	0.9		0	0		1	5									4	I wouldn't want them to be harmed in any way.	7	It's important to have all the facts before making a decision.	6	Statistics and facts	6	5	6	5	4	7	I read the instructions	1	1	32	1	2	2	5	1	3	3	3
18	2020-07-31 14:38	2020-07-31 14:41	0	100	201	1	2020-07-31 14:41	R_3kG5W7JyRzwuMQx	anonymous	EN	0.9		0	0		1	2			7	I think this helps to save people’s lives							3	I’m not sure what the value is for this type of research	5	Research that impacts the broader public or that could be done without animals	1	2	1	6	4	7	I read the instructions	1	1	52	1	2	1	6	7	2	3	2
19	2020-07-31 14:37	2020-07-31 14:41	0	100	229	1	2020-07-31 14:41	R_2gDRHISqGRjAEEN	anonymous	EN	0.9		0	0		1	2			1	Because they shouldn’t be used for that							7	To inform the public on what’s going on	5	Because the broader public might have another innovative approach	4	3	5	5	2	7	I read the instructions	1	1	49	1	1	1	5	4	2	3	2
20	2020-07-31 14:38	2020-07-31 14:41	0	100	206	1	2020-07-31 14:41	R_23TAIAJe4XkigWU	anonymous	EN	0.9		0	0		1	3					4	Unsure					5	Unsure	3	Unsure	6	5	7	4	4	7	I have read the instructions	1	0	41	1	1	1	5	5	3	3	1
21	2020-07-31 14:40	2020-07-31 14:41	0	100	105	1	2020-07-31 14:41	R_2Pv5QWnCaIjBHzO	anonymous	EN	0.9		0	0		1	3					7	But in writing an essay for a teacher your task is usually to explain what you ... It helps to remember the key tenet of the university model: you're a junior ... This is my rule of thumb, and I would not want to start a thesis-driven paper any other way! ... And just as athletes, artists, and writers sustain their energy and inspiration ...					7	But in writing an essay for a teacher your task is usually to explain what you ... It helps to remember the key tenet of the university model: you're a junior ... This is my rule of thumb, and I would not want to start a thesis-driven paper any other way! ... And just as athletes, artists, and writers sustain their energy and inspiration ...	7	Health research can and should be pursued by a broad range of people. ... of your research area and the methodology you choose: What you plan to accomplish, ... It allows the investigator to describe the problem systematically, to reflect on its ... to determine whether or not a new vaccine should be incorporated in a public ...	6	7	6	7	7	4,6		0	0
22	2020-07-31 14:37	2020-07-31 14:42	0	100	269	1	2020-07-31 14:42	R_1LiAdXU99c7obux	anonymous	EN	0.9		0	0		1	4							1	The reason why I don't support this is animals should not be use when it comes to these type of research. They should be at peace in the forest or africa or wherever they live. Animals are not created to be use for experiments			1	It is not important because I don't support this	1	Because animals are not suppose to be use when it comes to these experiments	1	1	1	4	1	7	I read the instructions	1	1	20	1	2	2	4	1	2	3	2
23	2020-07-31 14:37	2020-07-31 14:42	0	100	258	1	2020-07-31 14:42	R_1IaWKOtxrKMU1oU	anonymous	EN	0.9		0	0		1	5									7	Better zebrafish than people.	1	People/companies know what's right and wrong. If they need to get the public's opinion on what they're doing, they shouldn't be in business.	2	There isn't such a thing as useful input from the broader public. They want the end results without any testing on any animal or person - they're not reasonable.	1	1	7	4	4	7	I read the instructions	1	1	58	1	2	2	4	4	2	3	1
24	2020-07-31 14:39	2020-07-31 14:42	0	100	179	1	2020-07-31 14:42	R_3EAQVTMppYvNiPT	anonymous	EN	0.9		0	0		1	4							4	I would say yes because it’s for the benefit of humans as we are doing the research to understand more about the disease but then at the same time it’s not fair to harm animals			7	Because the larger the sample is of the surveyed the more the results for vary and be accurate	7	It is better to test people of different backgrounds and at different places so you can get a more likely result	6	5	7	5	7	7	I read the instructions	1	1	18	1	2	2	2	1	1	1	1
25	2020-07-31 14:38	2020-07-31 14:42	0	100	205	1	2020-07-31 14:42	R_1laQCbAAPCDHwE8	anonymous	EN	0.9		0	0		1	2			5	As long as the pigs are treated humanely, I am ok with testing							4	I don't have an opinion	4	It seems like 5% of the society has 95% of the voice	3	4	5	5	4	7	i read the instructions	1	1	47	1	1	1	5	6	2	3	1
26	2020-07-31 14:38	2020-07-31 14:42	0	100	203	1	2020-07-31 14:42	R_3fJzQG4vBcOJH7Y	anonymous	EN	0.9		0	0		1	1	6	I think using mice as test runs are better than using actual people. It is not ethically correct to run tests on healthy living people. However, with mice they are closely related to the way humans work									7	The more people involved, then a better generalized statement can be made about the study	6	Useful input from different opinions in the public so that we can get a general consensus on what the public's opinion is	7	7	6	7	2	6		0	0
27	2020-07-31 14:37	2020-07-31 14:42	0	100	281	1	2020-07-31 14:42	R_27qcScWZInhrElR	anonymous	EN	0.7		0	0		1	3					5	If it benefits humans,sure.					5	just like anything, people will disagree with it.	7	the more people know, the more problems.	3	4	5	3	4	1,2,3,4,5,6		0	0
28	2020-07-31 14:39	2020-07-31 14:42	0	100	176	1	2020-07-31 14:42	R_OHIs3tQHfMWRLah	anonymous	EN	0.9		0	0		1	3					4	Don’t like animals subject to any abuse					4	Not sure Publix needs to be involved	1	Previous studies	1	1	2	4	4	1,2,3,4,5,6,7	Mice, rats, bird, chimps	0	0
29	2020-07-31 14:40	2020-07-31 14:42	0	100	113	1	2020-07-31 14:42	R_3CIxol1tqVmRVrg	anonymous	EN	0.9		0	0		1	3					4	fdf					4	fdf	4	wewe	4	4	4	4	4	7		0	0	79	2	2	2	6	1	2	3	1
30	2020-07-31 14:39	2020-07-31 14:42	0	100	161	1	2020-07-31 14:42	R_30tNYbHZmQbKI7l	anonymous	EN	0.9		0	0		1	5									3	Not a great believer in animal testing	4	Not sure if the public cares	2	Many people do not like animal testing	2	6	3	6	4	4,6		0	0
31	2020-07-31 14:38	2020-07-31 14:42	0	100	252	1	2020-07-31 14:42	R_2v0xJsGlu3e81HC	anonymous	EN	0.9		0	0		1	1	4	no reason to not seems ok to do so									4	I believe that I know enough to reach a working solution/position	3	Useful input would be anything that is supported showing any flaws, aqctuakl or potential, in the study. Not liking animal experiments does not count.	4	4	4	4	4	7		0	0	69	2	1	2	5	4	2	3	2
32	2020-07-31 14:39	2020-07-31 14:42	0	100	210	1	2020-07-31 14:42	R_WdIfzAuvsBnT2wh	anonymous	EN	0.9		0	0		1	3					6	They give valuable information to the researchers					2	Various people, various answers. Think approach would be best to simply look at data	6	To gain questions for the hypothesis.	4	4	4	5	5	7	I read the instructions	1	1	58	1	1	2	6	2	3	3	1
33	2020-07-31 14:39	2020-07-31 14:42	0	100	195	1	2020-07-31 14:42	R_2uTIbveoBlWMNC3	anonymous	EN	0.9		0	0		1	1	7	to have a better understanding so that we can cure for diases									6	to uderstanding of what is good for public	6	because by testing animals we may have a better understanding of behaviors	6	6	6	5	5	1,2,3,4,5,6		0	0
34	2020-07-31 14:37	2020-07-31 14:42	0	100	321	1	2020-07-31 14:42	R_3n2SP2zk976fLC7	anonymous	EN	0.9		0	5		1	2			7	to save lives							1	you would get too many opions	1	the broader public is not qualified	1	1	1	7	7	1		0	0
35	2020-07-31 14:38	2020-07-31 14:43	0	100	283	1	2020-07-31 14:43	R_cAYwtIGVZeCeepX	anonymous	EN	0.9		0	0		1	2			5	It’s important and overall treating pigs humanly							5	They should know what their funds are paying for	5	Public funds are used to pay fovschool	4	5	5	4	5	7	I read the instructions	1	1	39	1	1	1	6	6	3	3	1
36	2020-07-31 14:39	2020-07-31 14:43	0	100	239	1	2020-07-31 14:43	R_1LM2jAobKbrn9en	anonymous	EN	0.9		0	0		1	1	6	The knowledge gained through the survey will help a lot of people concerning pain.									3	It is not that important because many people aren’t that knowledgeable when it comes to science.	2	Useful input would come from people who have a greater understanding when it comes to research.	4	5	4	5	5	7		0	0	18	1	2	2	2	6	2	3	4
37	2020-07-31 14:38	2020-07-31 14:43	0	100	310	1	2020-07-31 14:43	R_3dDLiI7mQxLM6FH	anonymous	EN	0.9		0	0		1	4							1	Seems inhumane to me			4	Not sure they have correct information	4	Their personal results	4	4	3	5	3	7	I read the instructions	1	1	71	1	1	1	2	4	2	3	4
38	2020-07-31 14:36	2020-07-31 14:43	0	100	379	1	2020-07-31 14:43	R_1qVb9nGnXoK8bSn	anonymous	EN	0.9		0	0		1	4							5	I don’t like the idea of it, but if it is a chance of finding a treatment for Parkinson’s, I would be ok with it.			3	I think the decision should be based mostly on the likelihood of value created by this study.	5	If the broader public is adamantly opposed to animal testing, at least the university would know.	3	3	4	4	5	7	I read the instructions	1	1	35	2	2	2	5	7	2	3	2
39	2020-07-31 14:39	2020-07-31 14:43	0	100	246	1	2020-07-31 14:43	R_27gmu9GuSaQOv2t	anonymous	EN	0.9		0	0		1	2			7	It could save lives. We use pigs as food, so how is using them for research any different.							3	There are too many people in the public that will use this information just to cause trouble and not actually look at the science behind it.	2	Useful input would be for the public to discuss issues that could arise such as where the animals come from and how they will be disposed of after.	1	2	5	4	4	7	I read the instructions	1	1	35	1	1	1	5	5	3	3	2
40	2020-07-31 14:40	2020-07-31 14:43	0	100	207	1	2020-07-31 14:43	R_2VsFHJikyLnVv3Z	anonymous	EN	0.9		0	0		1	2			6	save lives							7	protect	7	none	6	6	6	6	6	1		0	0
41	2020-07-31 14:40	2020-07-31 14:43	0	100	162	1	2020-07-31 14:43	R_25ynLHTPjGrX2y2	anonymous	EN	0.9		0	0		1	4							4	None			4	None	4	None	4	5	5	5	6	7	I read the instructions	1	0	52	2	1	2	6	1	1	3	3
42	2020-07-31 14:38	2020-07-31 14:43	0	100	288	1	2020-07-31 14:43	R_1LUyGOMbujHZ7Bw	anonymous	EN	0.9		0	0		1	1	3	If you can find a mouse already with a nerve injury, cool. If not, it's a little inhumane to intentionally inflict that kind of pain just for a study.									5	If you don't, and the people find out and disagree with your methods, that could lead to major issues in the long run.	4	Making sure that the methods of the studies aren't considered "inhumane" which could lead to things like protests against the entire thing and the place that conducted it.	5	5	5	4	3	7	I read the instructions	1	1	27	1	2	2	5	2	1	3	2
43	2020-07-31 14:40	2020-07-31 14:43	0	100	207	1	2020-07-31 14:43	R_qzs3LfORBHbg7jH	anonymous	EN	0.9		0	0		1	2			4	I am neutral to this research.							7	More input from broader public would better validate the request.	5	Broader public should provide useful input.	5	5	4	6	6	1		0	0
44	2020-07-31 14:39	2020-07-31 14:43	0	100	240	1	2020-07-31 14:43	R_12llw0ryAU3DdTk	anonymous	EN	0.9		0	0		1	3					2	Respect the living being					4	be neutral	4	the broader public tells their opinions on this	4	4	4	4	4	1,2,3,4,5,6		0	0
45	2020-07-31 14:38	2020-07-31 14:43	0	100	340	1	2020-07-31 14:44	R_2SkRDekimeqCGMP	anonymous	EN	0.9		0	0		1	5									7	Its for cancer drug research	6	So there are no suprises later on.	5	That they know what’s going on	6	4	1	7	7	7	I read the instructions	1	1	54	2	1	2	5	5	2	3	2
46	2020-07-31 14:39	2020-07-31 14:44	0	100	242	1	2020-07-31 14:44	R_bKm83XmBrhTcCvD	anonymous	EN	0.9		0	0		1	3					7	I think the benefits to humans will be a net gain.					1	It would be likely that the average person does not understand science or does not want to harm animals.	3	Having safety protocols for the animals or researchers. One decent suggestion may be to animal welfare by allowing them space and ability to interact with each other.	1	1	4	4	7	7		0	0	21	1	2	1	3	4	2	3	1
47	2020-07-31 14:39	2020-07-31 14:44	0	100	254	1	2020-07-31 14:44	R_AKCCnF7n3tmAg1j	anonymous	EN	0.9		0	5		1	4							1	It is unfair to inflict these to animals			7	we should know what is being tested on animals, I wouldn't purchase items tested on animals	7	Again, the public has a right to know	7	7	1	4	4	7	I read the instructions	1	1	54	1	1	1	5	6	2	1	2
48	2020-07-31 14:40	2020-07-31 14:44	0	100	213	1	2020-07-31 14:44	R_2TX0JnsRwjYqGmP	anonymous	EN	0.9		0	0		1	3					7	I m very interested about this					7	I want to know about this	7	I have a dog and cat	7	7	7	7	6	4,6		0	0
49	2020-07-31 14:40	2020-07-31 14:44	0	100	225	1	2020-07-31 14:44	R_3ENkfY2Rc8S6W3e	anonymous	EN	0.7		0	0		1	5									6	I have no comments at this time	5	I have no comments at this time	5	I have no comments at this time	4	4	4	3	3	7	Mice	0	0	68	2	1	1	4	2	2	3	1
50	2020-07-31 14:38	2020-07-31 14:44	0	100	370	1	2020-07-31 14:44	R_28OHTZIqTJaIG8u	anonymous	EN	0.9		0	0		1	5									6	Seems harmless to me. Fish vs. human suffering	5	Better to keep university accountable	5	Keeping accountable for unnecessary harm to animal.	6	5	5	5	6	7		0	0	51	1	1	1	6	6	3	3	1
51	2020-07-31 14:38	2020-07-31 14:44	0	100	367	1	2020-07-31 14:44	R_2ta11EyG7heA0KD	anonymous	EN	0.9		0	0		1	4							1	This is cruel. Can’t progress be made in this area without doing this to these monkeys?			7	I think it’s important to have oversight and an outside perspective on this issue	4	Animal-based research has many ethical questions and it’s good to get the perspective of people outside of research	6	4	6	4	1	7	I read the instructions	1	1	38	1	2	1	6	5	3	1	3
52	2020-07-31 14:39	2020-07-31 14:44	0	100	305	1	2020-07-31 14:44	R_1jIGMdsLCv2Vuel	anonymous	EN	0.9		0	0		1	2			1	I know it's important for people's health, but it just bothers me. There are many other ways to research human biology.							4	I think it's important to get the opinion of the public, but I often don't trust the public to do the right thing.	5	Input would be useful if the public is educated about the issue. An uneducated public cannot give a valid response.	4	4	3	4	4	7	I read the instructions	1	1	64	1	2	2	5	1	1	3	3
53	2020-07-31 14:39	2020-07-31 14:44	0	100	301	1	2020-07-31 14:44	R_300gVaKOOrx00Rg	anonymous	EN	0.9		0	0		1	5									5	need to do cancer research	5	so we will have some feedback	5	showing social awareness	6	5	4	5	5	7	I read the instructions	1	1	61	2	1	1	4	4	2	3	3
54	2020-07-31 14:40	2020-07-31 14:44	0	100	211	1	2020-07-31 14:44	R_1FIHh2N0XMWGWX6	anonymous	EN	0.9		0	0		1	5									1	They could feel pain	7	People need to know	2	To know what testing would be done on animals	5	5	7	4	3	1,2,4,6		0	0
55	2020-07-31 14:38	2020-07-31 14:44	0	100	379	1	2020-07-31 14:44	R_qDBCB8pDCrbekCd	anonymous	EN	0.9		0	0		1	5									7	I do suppot.	5	I believe the public has a right to know.	7	Because of different inputs on this subject.	7	7	7	3	5	7		0	0	61	1	1	1	2	1	3	3	3
56	2020-07-31 14:39	2020-07-31 14:44	0	100	342	1	2020-07-31 14:44	R_xtkPLccyK4KS34Z	anonymous	EN	0.9		0	0		1	3					1	Because it very cruel to do this to any living creature.					7	Because we the people need to be involved.	7	They might change their practices if we voice our opinions.	6	7	7	4	4	7	I read the instructions	1	1	60	1	1	1	3	6	3	3	1
57	2020-07-31 14:39	2020-07-31 14:44	0	100	317	1	2020-07-31 14:44	R_1mtwCzOBhIlHZM8	anonymous	EN	0.9		0	0		1	1	6	it works									6	the public needs to be a part of it	4	it depends on the research, but the public knows and does understand to give input	5	5	4	4	4	7	I read the instructions	1	1	59	1	1	1	4	2	3	3	5
58	2020-07-31 14:38	2020-07-31 14:44	0	100	407	1	2020-07-31 14:44	R_2R54tBmpSL6hbp5	anonymous	EN	0.9		0	0		1	1	7	I think it is just fine to use them for this, honestly that is something that can help us as humans. If we didn't use them for this sort of thing they could be just our getting into peoples homes and just being annoying in the way. May as well make them good for something									1	They are doing what needs to be done to discover things, the opinion of the public should not matter especially if its because of something that could help them some day	7	i dont think the broader public should have a lot of say in this area	4	7	7	7	7	7	I read the instructions	1	1	31	1	1	1	6	3	2	3	2
59	2020-07-31 14:38	2020-07-31 14:45	0	100	370	1	2020-07-31 14:45	R_2WM620hy8UnFT8G	anonymous	EN	0.9		0	0		1	4							1	Because I’m a animal lover and all life is is precious and worth saving			7	Because everyone has there on opinions	4	Usually big companies always has more pull and the last step	6	5	4	4	4	7		0	0	56	1	1	1	3	1	1	3	1
60	2020-07-31 14:38	2020-07-31 14:45	0	100	429	1	2020-07-31 14:45	R_r6gT5DwPO3PAtSV	anonymous	EN	0.9		0	0		1	4							1	No animal should ever be tortured in the name of research.			6	The community deserves to know the university plans this torture so they can take action.	5	The university needs to know this will not be tolerated	5	5	2	4	4	7		0	0	63	1	2	1	5	3	2	3	3
61	2020-07-31 14:40	2020-07-31 14:45	0	100	263	1	2020-07-31 14:45	R_4PHinczzoHaKW53	anonymous	EN	0.9		0	0		1	5									7	Humans are more important than the fish	7	you will get better results	5	it would help	4	5	4	7	7	7	zebra fish	0	0	64	2	2	1	5	1	1	3	3
62	2020-07-31 14:41	2020-07-31 14:45	0	100	244	1	2020-07-31 14:45	R_1LXKnQdJCHqSTqZ	anonymous	EN	0.9		0	0		1	5									7	I see nothing wrong with it.	6	The public needs to be informed.	2	I don't see any useful input coming from the general public.	2	3	2	4	4	7	I read the instructions.	1	1	73	2	1	2	4	4	3	3	1
63	2020-07-31 14:39	2020-07-31 14:45	0	100	343	1	2020-07-31 14:45	R_3LdO6ACmErjqMas	anonymous	EN	0.9		0	0		1	1	6	because mice are pesty rodints									4	because alot of people have no clue what the research is	1	im not sure	4	2	4	6	5	7	i read the instructions	1	1	52	1	1	1	2	4	3	3	1
64	2020-07-31 14:43	2020-07-31 14:45	0	100	97	1	2020-07-31 14:45	R_RVo9WZCX5scBDZT	anonymous	EN	0.9		0	0		1	5									3	Animal cruelty.	7	Larger source of information.	7	I think this is an important issue.	7	7	7	4	4	1,2,5,6		0	0
65	2020-07-31 14:40	2020-07-31 14:45	0	100	320	1	2020-07-31 14:45	R_33p8oaAyI4d9pSq	anonymous	EN	0.9		0	0		1	5									4	It is a bit cruel, but at the same time, this research could be used to help so many people.	4	I'm not sure the broader public can always make educated stances on things like this. However, transparency is important.	4	Useful input is well thought out responses, rather than reactionary thoughts being quickly typed out. Many people will not consider another viewpoint and this can cause a wave of useless noise rather than input that leads to solutions.	4	4	4	4	4	7	I read the instructions	1	1	21	2	2	1	2	3	2	3	2
66	2020-07-31 14:38	2020-07-31 14:45	0	100	433	1	2020-07-31 14:45	R_3dKA2p9UVwAbinJ	anonymous	EN	0.9		0	0		1	1	7	Mice multiply quite quickly and the testing would help humans									4	There would be too many people that I feel care more about animals than about humans. There would probably be protests.	3	I don’t think there would be any useful input	3	1	5	4	4	7	I read the instructions	1	1	62	1	1	2	3	4	2	3	2
67	2020-07-31 14:41	2020-07-31 14:45	0	100	277	1	2020-07-31 14:45	R_2YRQO82mzXTDX8T	anonymous	EN	0.9		0	0		1	1	4	I don't know if I support the research.									4	I am not for sure about animal-based research proposals.	4	I am not for about broader public or planned animal-based research proposal.	4	4	4	4	4	7		0	0	57	1	1	2	4	5	3	3	1
68	2020-07-31 14:42	2020-07-31 14:45	0	100	195	1	2020-07-31 14:45	R_2tD1GR9xh2Y2zX8	anonymous	EN	0.9		0	0		1	3					4	I think enough is already known about the dangers of smoking					3	The public can’t even agree that wearing masks is in their best jnterest	3	Too much of an emotional issue	1	3	4	5	4	1,4,5		0	0
69	2020-07-31 14:39	2020-07-31 14:45	0	100	387	1	2020-07-31 14:45	R_6zHInWtPwAfnOyR	anonymous	EN	0.9		0	0		1	3					4	i know its for certain purposes					4	if it gets out at least they will know how people will feel	4	relevant info about the product or the animal	4	4	4	3	3	7	I read the instructions	1	1	27	1	1	1	3	1	2	3	5
70	2020-07-31 14:39	2020-07-31 14:45	0	100	383	1	2020-07-31 14:45	R_3fpFPrUXNQk47LM	anonymous	EN	0.9		0	0		1	2			7	This seems like very important research that has the potential to save lives.							1	The university should make decisions based on data.	5	There will always be animal rights activists who are extremely vocal and can sway the broader public.	1	5	5	4	5	7	I read the instructions	1	1	61	1	1	2	3	6	2	3	2
71	2020-07-31 14:43	2020-07-31 14:46	0	100	161	1	2020-07-31 14:46	R_2ZDqSnQRB6fzIqW	anonymous	EN	0.9		0	5		1	1	7	i am interested									7	i think about it	7	cause i think i think like that	6	6	7	6	7	4,6		0	0
72	2020-07-31 14:43	2020-07-31 14:46	0	100	184	1	2020-07-31 14:46	R_1ovhRXLPsrUAw5P	anonymous	EN	0.9		0	10		1	2			6	if they r rechers so why i clame this its ok							6	ca i think it also	5	nothing to be panfull verything is ok	6	6	5	2	6	1		0	0
73	2020-07-31 14:44	2020-07-31 14:46	0	100	95	1	2020-07-31 14:46	R_2tFpZccTQQOZ8hk	anonymous	EN	0.9		0	10		1	5									4	Not familiar	4	Don’t know	4	Not sure	4	4	4	4	4	7	Don’t know	0	0	19	1	1	1	1	1	1	3	5
74	2020-07-31 14:42	2020-07-31 14:46	0	100	213	1	2020-07-31 14:46	R_1MKFYhx10gk51EJ	anonymous	EN	0.9		0	0		1	1	5	because it would help people in the long run									5	so there is transparency in their actions	5	you would probably get more complainers than anything but if it is done and people don't know, it could be worse	4	4	2	5	5	7	I read the instructions	1	1	44	1	2	2	5	4	2	3	1
75	2020-07-31 14:37	2020-07-31 14:46	0	100	523	1	2020-07-31 14:46	R_1hGfdjc5bKDXPhc	anonymous	EN	0.9		0	5		1	4							6	Parkinsons is a very serious disease and if using these monkeys could even possibly lead to a cure, then as long as they are treated humanely, then I think this is reasonable.			6	Different people have different views on research using animals and different reasons why they feel that way.	6	Their feelings about which animals they would approve of for research. Why they feel one way or the other about animal research.	6	5	5	6	6	7	I read the instructions	1	1	68	1	1	1	3	5	3	3	1
76	2020-07-31 14:38	2020-07-31 14:46	0	100	491	1	2020-07-31 14:46	R_3FKHOUzzvDuGWvv	anonymous	EN	0.9		0	0		1	3					6	I’d support from the betterment of the human race. How else can things be tested except on animals. I would want to know that they are harmed as little as possible and put to sleep in the most humane ways					4	I think it opens up to animal rights activists and I feel nothing will ever get done and no new vaccines for instance will ever be properly tested.	2	When you open up to the public you will never get a consensus and things will get stalemated.	2	2	7	6	7	7	I read the instructions	1	1	61	1	2	2	2	5	2	3	3
77	2020-07-31 14:40	2020-07-31 14:46	0	100	354	1	2020-07-31 14:46	R_bKhd03JtP1PU5nX	anonymous	EN	0.9		0	0		1	3					1	i do not support it as I worked in cancer research in the lab on animals at a VA hospital. I did thousands of killings on rats and do not feel it is necessary on that many numbers in this day and age.					7	you obviosly get more data to draw conclusions from.	6	you get a higher statistical output and can draw better conclusions. potentially not so skewed	7	6	3	5	1	7		0	0	37	2	2	1	5	5	3	3	1
78	2020-07-31 14:44	2020-07-31 14:46	0	100	100	1	2020-07-31 14:46	R_2zCT5gyEjeiTNbn	anonymous	EN	0.9		0	0		1	3					4	Because it might open a new experience					7	Because it would be very different	5	Cause it’s important	4	4	4	4	1	1,2,3,4,5,6		0	0
79	2020-07-31 14:40	2020-07-31 14:46	0	100	342	1	2020-07-31 14:46	R_2y2usf4qIZOWkXm	anonymous	EN	0.9		0	0		1	5									5	I would if it were for the greater good of human treatment . And if the fish were not tortured.	5	I believe it would be important to get a General Idea now the public feels about this.	6	To see if they feel this would be cruelty to animals.	6	5	5	5	5	7	Fish	0	0	52	2	1	1	5	7	2	3	3
80	2020-07-31 14:39	2020-07-31 14:46	0	100	428	1	2020-07-31 14:46	R_BWnLP8cH9J6dTuV	anonymous	EN	0.9		0	0		1	4							1	I don't think animals should be made sick in order to do research. I also question the idea of "creating" the symptoms - it may have nothing to do with what causes parkinson's.			6	I think there should be some oversight in terms of how research on animals is done and it seems to me the public should have a voice because if it was just researchers they ay all support each other's research.	7	Useful input from the broader public on planned animal based research would provide another point of view beyond the researchers desire to do research and the universities desire to be a research institute and could also help animals.	7	6	7	5	4	7		0	0	67	1	1	1	5	2	3	3	3
81	2020-07-31 14:40	2020-07-31 14:46	0	100	377	1	2020-07-31 14:46	R_3JmfH12lR5hI064	anonymous	EN	0.9		0	0		1	1	7	Because mice would be a great fit									5	Don't really know if you need it	5	None	1	4	4	7	7	7	Mice,rats	0	0	63	2	2	1	1	2	2	3	2
82	2020-07-31 14:38	2020-07-31 14:46	0	100	485	1	2020-07-31 14:46	R_3mmBXfexPA2LQEl	anonymous	EN	0.9		0	0		1	1	7	It would help people with chronic pain address their suffering.									6	It important to get all viewpoints and opinions.	6	It would benefit future research on pain relief medicine.	7	7	7	6	7	7		0	0	57	2	2	1	2	4	2	3	1
83	2020-07-31 14:38	2020-07-31 14:46	0	100	476	1	2020-07-31 14:46	R_1N3wFSbKDchXcGg	anonymous	EN	0.9		0	0		1	1	5	I believe it's in the best interests of mankind to continue to pursue knowledge in medicine; however, i also believe we need to be very cognizant of our responsibilities to the natural order of things.									6	Because this country is still - most of the time - a democracy.	4	It would provide the university with a general, overall view of how the broader public views testing / research on animals ... assuming they don't already know.	6	5	3	5	4	7	I read the instructions	1	1	65	1	1	2	5	6	2	1	3
84	2020-07-31 14:39	2020-07-31 14:46	0	100	417	1	2020-07-31 14:46	R_2e4LFPbkgbSq33V	anonymous	EN	0.9		0	5		1	4							1	All of this sounds cruel and I love animals and want them to be treated with love			5	hopefully people who oppose this will be heard	4	people stating their love for animals and asking for them to be treated humanely!!	4	3	4	4	4	7	I read the instructions	1	1	73	1	1	2	3	1	2	3	2
85	2020-07-31 14:39	2020-07-31 14:46	0	100	429	1	2020-07-31 14:46	R_27PFekromNY7Awg	anonymous	EN	0.9		0	5		1	5									7	If it helps cancer research great. Just don't let the fish escape look at Florida and Love Bugs we have from a research project.	7	If you are working in their community they should support what you are doing	3	If any problems happen they can't say they were unaware of the project	1	4	1	6	4	7	I read the instructions	1	1	70	2	1	1	6	7	2	3	1
86	2020-07-31 14:38	2020-07-31 14:47	0	100	542	1	2020-07-31 14:47	R_3fZcPjbo637beAn	anonymous	EN	0.9		0	0		1	1	1	I do not support the use of animal testing, period. I understand why the testing occurs, but I will never find it acceptable to inflict pain on an innocent animal for our selfish purposes.									7	More and more people are against animal testing and searching to buy products where that has not occurred. You have to ask, is it necessary and worth it?	5	If a large number of people would say, I'm not going to use or purchase that product because it was tested on animals, perhaps other forms of testing could occur.	7	2	4	4	4	7	I read the instructions	1	1	29	1	2	1	5	7	2	3	3
87	2020-07-31 14:44	2020-07-31 14:47	0	100	169	1	2020-07-31 14:47	R_2zef63ZH9diLjMV	anonymous	EN	0.9		0	0		1	4							4	I understand it’s a great opportunity but the idea of using monkeys and any animal for science makes me a little uneasy. All animals have feelings			7	To know how your audience feels	3	How they feel about it and if they would support it.	5	4	4	2	5	7		0	0	19	1	2	1	3	5	3	3	3
88	2020-07-31 14:45	2020-07-31 14:47	0	100	141	1	2020-07-31 14:47	R_XSBeF4ZGsxf0CkN	anonymous	EN	0.9		0	0		1	4							4	Not sure how it will effect the monkeys.			7	Gives outside ideas	1	A	4	3	4	4	7	3		0	0
89	2020-07-31 14:41	2020-07-31 14:47	0	100	388	1	2020-07-31 14:47	R_11bI89DHMjWrKBt	anonymous	EN	0.9		0	0		1	2			6	As long as the transplants are done ethically with pain meds for the pigs I am for this.							6	The larger the sample group of imput the better the results.	7	Using more imput would get a larger variety of ideas and imputs.	7	7	7	5	4	7	I read the instructions	1	1	56	2	1	1	3	5	2	3	1
90	2020-07-31 14:38	2020-07-31 14:47	0	100	557	1	2020-07-31 14:47	R_1f71C8c4a1EEtvt	anonymous	EN	0.9		0	0		1	4							7	I have several friends who spouse has this illness and my late husband had an off shot of this illness. I would not want them to have to go through what my husband had to deal with. He lost his battle with Easter a year ago and it is very hard to watch your love one suffer.			7	No one should have to go through what my husband went through.	7	If they can find a cure or at lease something to slow the progress dow.	7	7	4	7	7	7		0	0	60	1	1	1	4	1	1	3	1
91	2020-07-31 14:40	2020-07-31 14:47	0	100	454	1	2020-07-31 14:47	R_32KHozRdKi0rQ9M	anonymous	EN	0.9		0	0		1	1	1	Because I think it's unnecessary.									7	Because the public has the right to know.	7	Any kind of humane research proposals.	7	7	7	1	4	7	I read the instructions	1	1	57	1	2	1	3	4	3	2	1
92	2020-07-31 14:41	2020-07-31 14:47	0	100	380	1	2020-07-31 14:47	R_3gObHybdwHLVb8t	anonymous	EN	0.9		0	0		1	3					6	i support it so that we can know how it affects the mice and based on which we can predict how humans will be affected					6	we can know how many support the idea	7	get input from the public in large who use nicotine	7	7	7	7	7	7	I read the instructions	1	1	63	2	1	2	6	5	2	3	2
93	2020-07-31 14:42	2020-07-31 14:47	0	100	288	1	2020-07-31 14:47	R_2e9VGX5sVguscMe	anonymous	EN	0.9		0	0		1	1	1	it does not seem logical									4	It seems the most logical	4	does not make sense, not logical.	1	4	1	4	4	7	don't know	0	0	66	2	1	2	2	3	2	3	1
94	2020-07-31 14:46	2020-07-31 14:48	0	100	74	1	2020-07-31 14:48	R_1ildIrZZL8zTaHe	anonymous	EN	0.9		0	0		1	1	6	Yesssssssss									6	Yesssssssssssdd	7	Yesssssssss	2	3	7	7	7	1,2		0	0
95	2020-07-31 14:44	2020-07-31 14:48	0	100	214	1	2020-07-31 14:48	R_2Vx3S5MF2CGgDdd	anonymous	EN	0.9		0	0		1	1	7	I think it’s ok									6	Because I think the public should be able to have some input	7	No reason	7	6	6	4	4	7	I read the instructions	1	1	33	1	1	1	3	5	3	3	4
96	2020-07-31 14:39	2020-07-31 14:48	0	100	513	1	2020-07-31 14:48	R_BRt6UMYLtwvZtC1	anonymous	EN	0.9		0	5		1	5									4	I am neutral as far as supporting this research because while I feel that this type of research is necessary in order to test potential medicines, I also feel that this type of research could be viewed as cruelty to animals due to the nature of purposely causing animals to develop cancers themselves.	6	Its important because the public should have a right to know how the medicines that they could be prescribed are developed and tested.	3	It could be useful in the sense that by allowing the broader public to have access to this information it would give the broader public a chance to voice their opinions and concerns about the research being proposed.	5	5	5	4	4	7	I read the instructions	1	1	37	2	2	1	3	2	3	3	5
97	2020-07-31 14:41	2020-07-31 14:48	0	100	396	1	2020-07-31 14:48	R_1Lb2IJcN7A42VV0	anonymous	EN	0.9		0	0		1	4							1	I don't believe any animal should be used that way			7	Because I would like to be informed	4	Because they are going to do what they want to do	5	4	7	3	4	7	Mice monkeys	0	0	51	2	2	2	4	6	2	3	1
98	2020-07-31 14:38	2020-07-31 14:48	0	100	596	1	2020-07-31 14:48	R_3nCoXamOCVcsoHk	anonymous	EN	0.9		0	0		1	2			4	I need more information. I'm opposed to animal experiments but, if the animals are NOT in any actual pain nor mistreated then, possibly... But, as I said: I need more information.							7	Opinions counts but, the facts are more important.	4	I need more information.	7	7	4	4	4	7	I read the instructions	1	1	42	2	2	2	3	2	3	3	2
99	2020-07-31 14:43	2020-07-31 14:48	0	100	317	1	2020-07-31 14:48	R_2xzWYMK0CdaETWM	anonymous	EN	0.9		0	0		1	5									4	I am not a proponent of harming animals	7	The public benefits from research on animals	7	Feelings about the testing gives the universities a basic standpoint on the issue	7	7	7	6	5	7	I read the instructions	1	1	54	1	1	2	3	3	3	3	3
100	2020-07-31 14:42	2020-07-31 14:48	0	100	387	1	2020-07-31 14:48	R_2wtYaIyq6RPpAGa	anonymous	EN	0.9		0	0		1	2			4	I just don't think animals should be used like that, but on the other hand using them could mean how to successfully do it on humans							4	not sure	4	don't know	5	5	3	4	4	7	I read the instructions	1	1	93	2	1	2	1	2	3	3	2
101	2020-07-31 14:43	2020-07-31 14:48	0	100	307	1	2020-07-31 14:48	R_UcDs7PFmaj9NE2J	anonymous	EN	0.9		0	0		1	2			4	Cause I love animals to much							1	Cause animals deserve a chance to live	1	Use something else , animals need to live	1	1	1	1	1	7	I read the instructions	1	1	55	2	2	2	2	1	2	2	1
102	2020-07-31 14:42	2020-07-31 14:48	0	100	413	1	2020-07-31 14:48	R_1Oq0BFtDYj5tAtx	anonymous	EN	0.9		0	0		1	3					7	Better than testing on humans					2	General public will always fight against research	1	Nothing from the gen Public mostly likely	1	1	4	5	6	7	I read the instructions	1	1	31	2	1	2	5	3	2	3	3
103	2020-07-31 14:43	2020-07-31 14:49	0	100	359	1	2020-07-31 14:49	R_x3LFm8svWWtyCXf	anonymous	EN	0.9		0	0		1	2			1	I dont support euthanizing							4	some people know what they are talking about and others dont	4	Im not sure	4	4	4	3	4	7	I read the instructions	1	1	27	2	2	1	3	1	3	3	1
104	2020-07-31 14:41	2020-07-31 14:49	0	100	441	1	2020-07-31 14:49	R_3frv15SfXGgX9Rt	anonymous	EN	0.9		0	0		1	1	7	If that is what’s needed to find a cure then that’s what we need to do.									3	I think it’s just common sense.	5	It will be no benefit to the animals to ask a broader public opinion.	4	4	4	7	4	7	I read the instructions	1	1	68	2	1	2	2	3	2	3	1
105	2020-07-31 14:39	2020-07-31 14:49	0	100	605	1	2020-07-31 14:49	R_3L7RlLXG0UQNkj0	anonymous	EN	0.9		0	0		1	2			6	It's sad that the pigs die, but valuable research data can be obtained from their sacrifice.							5	The more buy-in you can get the better.	5	The public would better understand the importance of the research.	6	6	2	6	6	7	I read the instructions	1	1	66	2	2	2	5	6	2	3	1
106	2020-07-31 14:42	2020-07-31 14:49	0	100	401	1	2020-07-31 14:49	R_23eNgNbtveJeVm6	anonymous	EN	0.9		0	0		1	3					1	I find it hard to believe there isn't a computer simulation available for something like this.					7	Many university receive taxpayer funded grants so the taxpayers should deserve a voice.	5	Whether they consider these tests and experiments to be ethical and needed. W	4	5	1	4	4	7	I read the instructions	1	1	66	2	1	1	3	4	1	3	1
107	2020-07-31 14:41	2020-07-31 14:49	0	100	499	1	2020-07-31 14:49	R_1dcUQypyRc97ari	anonymous	EN	0.9		0	15		1	4							7	monkey are closer to humans than rats			7	because public support is critical	4	if this is done without knowledge the public could react negatively to this	4	4	2	5	5	7	rats	0	0	55	2	2	2	5	2	3	3	2
108	2020-07-31 14:47	2020-07-31 14:49	0	100	139	1	2020-07-31 14:49	R_3knsJIHOwHDfSyn	anonymous	EN	0.9		0	0		1	2			1	Cgeschr grefgyrrg graxvhrdx hrschtr hrscg							4	Chrdcgr yddvtrd hrscg grscht grdchtd hrschtr hreschted ggfdssxgh grdschyte	1	Cgedvhr htsxvhr hrschtd hrscg	1	7	4	1	6	2,5		0	0
109	2020-07-31 14:42	2020-07-31 14:49	0	100	428	1	2020-07-31 14:49	R_2XmRXkw7iDlKVPy	anonymous	EN	0.7		0	0		1	4							6	This is a challenging study that is probably needed prior to sampling human tests.			6	There will be some outcry but transparency is better than secrecy.	3	Better care will probably be afforded if public is aware.	5	6	6	4	4	7	I read the instructions.	1	1	73	2	1	2	3	2	1	3	1
110	2020-07-31 14:47	2020-07-31 14:49	0	100	111	1	2020-07-31 14:49	R_25uRnowVLEbJfsD	anonymous	EN	0.9		0	0		1	2			6	I do support research with pigs because i feel like they are living things and if they are dead we should be able to use them for science.							7	People should be included in decision making.	7	How people feel about this, what the concerns would be about using animals for research, and how this is going to benefit us as a whole	7	7	7	4	4	1,4		0	0
111	2020-07-31 14:48	2020-07-31 14:49	0	100	95	1	2020-07-31 14:49	R_3VLqaPzkv3tp9ER	anonymous	EN	0.9		0	0		1	2			4	i dont know how i feel							4	i dont know how i feel	4	just how i feel	4	6	2	4	4	1		0	0
112	2020-07-31 14:45	2020-07-31 14:49	0	100	251	1	2020-07-31 14:49	R_25z1DmTFxtvCexW	anonymous	EN	0.9		0	0		1	2			4	Because two plus two is four minus one that’s three quick maths for the pigs							7	Because that’s who will be affected	6	Because the public is who we are!	7	7	5	4	7	7	I read the instructions	1	0	21	2	1	1	5	5	2	3	3
113	2020-07-31 14:41	2020-07-31 14:49	0	100	475	1	2020-07-31 14:49	R_2Phf0Nc4doBlliY	anonymous	EN	0.9		0	0		1	5									4	It would depend on the type of research. I would not want any animal harmed.	2	It's either right or it isn't.	3	Possible alternative suggestions	4	3	3	5	4	7	I read the instructions	1	1	69	1	2	1	3	3	1	3	3
114	2020-07-31 14:47	2020-07-31 14:49	0	100	131	1	2020-07-31 14:49	R_3IbIYYRs9U1ItiR	anonymous	EN	0.9		0	0		1	3					1	I do not believe testing on animals is ethical.					7	I believe everyone’s opinion on the matter should be considered.	7	No	7	7	1	7	7	1,2		0	0
115	2020-07-31 14:43	2020-07-31 14:49	0	100	365	1	2020-07-31 14:49	R_T5kpl3UgEGiKlMd	anonymous	EN	0.9		0	0		1	3					5	Mice usually are cheap, expendable and not complex beings					6	Research is for the public and the public should know specifics	5	I believe you shouldn’t do something’s for moral reasons and some of the broad public would agree and if you release research that maybe is considered immoral than you might receive criticism or people trying to defund you	6	4	4	4	4	7	I read the instructions	1	1	19	2	2	1	3	6	2	3	1
116	2020-07-31 14:37	2020-07-31 14:50	0	100	737	1	2020-07-31 14:50	R_3dFXAjNc72bzWnp	anonymous	EN	0.9		0	0		1	5									1	Animals should not be used, abused, or tortured for any reason, including research.	7	The public should be allowed input on it since the research would benefit them. Most people are not even aware of the atrocities that take place to these poor, innocent creatures.	6	Useful input in my opinion would be to say it's not ok to continue research on animals, at all, under any circumstance.	7	7	7	7	4	7	I read the instructions	1	1	52	1	1	1	4	5	2	1	1
117	2020-07-31 14:39	2020-07-31 14:50	0	100	623	1	2020-07-31 14:50	R_2s1sXLAjqVwFD1E	anonymous	EN	0.9		0	0		1	2			7	It is a way to study human transplants. The pigs will be euthanized and it is likely they will be used for science instead of food.							5	I think in most cases it is good to find out how the general public feels about a scientific research study.	4	Chances are there will be adverse publicity coming from animal rights groups and there will be an uproar	3	3	5	4	4	7	I read the instructions	1	1	84	1	1	2	6	4	1	3	3
118	2020-07-31 14:38	2020-07-31 14:50	0	100	682	1	2020-07-31 14:50	R_1HdfY1PreIoJ7jP	anonymous	EN	0.7		0	0		1	4							6	Parkinson’s is debilitating disease and if this is effective research it would be a godsend.			4	It might be biased by some - pet lovers, etc.	4	Those families affectedby this disease could give their life stories of how horrible it is.	5	6	3	4	5	7	I read the instructions	1	1	61	1	1	2	5	5	3	3	1
119	2020-07-31 14:41	2020-07-31 14:50	0	100	532	1	2020-07-31 14:50	R_1F3McQxms6EMbQ1	anonymous	EN	0.9		0	0		1	4							7	Studies are important to learn and be able to develop things			7	We are the users of the products	7	Many ideas come a broader imput	7	5	4	4	4	1,2,3,4,5,6,7	Mice	0	0
120	2020-07-31 14:42	2020-07-31 14:50	0	100	485	1	2020-07-31 14:50	R_2ckMuFvi4Y0xR1x	anonymous	EN	0.9		0	0		1	3					1	i am not willing to support this because the mice have no means of concent unlike the bounty of students at the univeristy					7	this gives everyone a chance to be heard this way there is no backlash from people claiming the tests were hidden from the public	1	what benefit is there for the animal getting tested on and abused instead of being treated with kindness and the opportunity to live happily	4	7	1	1	1	7	I read the instructions	1	1	34	2	2	1	3	1	1	3	2
121	2020-07-31 14:40	2020-07-31 14:50	0	100	588	1	2020-07-31 14:50	R_2rqfbBv7kou3DrQ	anonymous	EN	0.9		0	0		1	2			1	i do not support using animals for testing at all. especially since all the pigs would be killed after all this. theres too much killing as there is							7	getting the publics input gets a better idea of how everyone views important issues and topics.	4	people being completely honest in there answers, not just clicking whatever they want just to get through things. it could harm the animals in the long run	5	6	6	6	7	7	i read the instructions	1	1	22	1	2	1	3	2	1	3	3
122	2020-07-31 14:40	2020-07-31 14:50	0	100	614	1	2020-07-31 14:50	R_2tAntF7H14aRYlP	anonymous	EN	0.9		0	0		1	5									7	Cancer research is very important.	6	Researchers may be a little biased whereas the public would be more open to decisions.	4	The public is more open to research and may have better input.	7	7	5	2	4	7	I read the instructions	1	1	66	1	1	1	5	5	3	3	1
123	2020-07-31 14:43	2020-07-31 14:50	0	100	453	1	2020-07-31 14:50	R_cZxScTOfpjZdgid	anonymous	EN	0.9		0	0		1	5									7	The research is for an important cause that has the potential to benefit humanity. Zebrafish are not an animal that I have a high degree of attachment to.	5	Its research that needs to be done but it should have some degree of ethical oversight from a nonbiased audience.	4	Whether or not it is viewed as ethical and acceptable by the general population	3	3	5	4	4	7	I read the instructions	1	1	49	1	1	1	5	4	2	3	2
124	2020-07-31 14:37	2020-07-31 14:50	0	100	781	1	2020-07-31 14:50	R_2UgvXWVz939Wqf5	anonymous	EN	0.9		0	5		1	3					1	I do not like it that animals are used for research. You could get humans for it as the research is for people any way.					6	The animals can not talk for themselves so we should speak out for them. I SAY NO TO ANIMAL TESTING	7	If the animals are treated well and no harm will come to them, is for there good health, then they can use animals for the better health for the animals only.	6	6	7	3	1	7		0	0	58	1	2	1	2	2	2	3	2
125	2020-07-31 14:44	2020-07-31 14:50	0	100	375	1	2020-07-31 14:50	R_BKVof4KottKxQhb	anonymous	EN	0.9		0	0		1	3					4	no opinion					4	no opinion	4	no opinion	4	4	4	4	4	7		0	0	58	1	2	2	6	6	1	3	2
126	2020-07-31 14:46	2020-07-31 14:50	0	100	242	1	2020-07-31 14:50	R_3MPWuD6fi3P935H	anonymous	EN	0.7		0	0		1	4							2	I don’t want animals used in science.			7	We all need our voices heard.	6	We all need our voices heard.	5	5	4	6	2	7	I read the instructions	1	1	65	1	1	1	5	5	2	3	3
127	2020-07-31 14:47	2020-07-31 14:50	0	100	201	1	2020-07-31 14:50	R_UA6pGyu55x2mLvz	anonymous	EN	0.9		0	0		1	5									3	no animal testing of any kind	7	I would hope most people would say no.	5	no animal testing	2	3	2	4	1	7	I read the instructions	1	1	40	1	1	1	4	4	2	1	1
128	2020-07-31 14:40	2020-07-31 14:50	0	100	653	1	2020-07-31 14:50	R_3Ed8bE9V5sGTLJa	anonymous	EN	0.9		0	0		1	4							4	WOULDN'T WANT THEM HURT IN ANY WAY			7	TO GET THE OPINION FROM DIFFERENT PEOPLE	4	ALTERNATIVES TO DIFFERENT PRODUCTS	6	7	7	4	4	7	I READ THE INSTRUCTIONS	1	1	59	1	1	1	2	5	2	3	1
129	2020-07-31 14:39	2020-07-31 14:51	0	100	726	1	2020-07-31 14:51	R_vUoZfimGufJl4LT	anonymous	EN	0.9		0	0		1	5									7	I would fully support this these are not an endangered species is and yes a few will die because of it but it is for humanities greater good. I know people with skin cancer and if this can help save lives I am 100 percent for it	3	There are way too many liberal bleeding hearts out there that think the life of an animal is more important than the life of a human and thus they mess things up for everyone else but they would change their tune if they had a disease and this type of study saved there life but most are incapable of thinking like that so no the broad public really should not have much sat in this	4	Really I would hope most people would see the good that comes out of thesextypes of studies so the people who back this would be of great usefulness	2	3	4	5	7	7	I read the instructions	1	1	49	2	2	2	3	1	3	3	1
130	2020-07-31 14:41	2020-07-31 14:51	0	100	570	1	2020-07-31 14:51	R_yJ6fAEbDyybAkwh	anonymous	EN	0.9		0	0		1	3					7	they are mice pretty much the only use beside food for snakes and what not					4	do what you have to do for people they are just mice	3	what happens and how its helping people	4	2	5	6	7	7	i read the instructions	1	1	47	1	1	1	3	5	2	3	2
131	2020-07-31 14:43	2020-07-31 14:51	0	100	515	1	2020-07-31 14:51	R_6LpQmdI6vzfCrVn	anonymous	EN	0.9		0	0		1	4							7	I am not interested in it.			5	To see what works and what doesn't.	5	They can help with the trial, to see what is effective and what is not.	7	6	6	4	4	7	I read the instructions	1	1	30	2	2	1	2	3	1	3	1
132	2020-07-31 14:39	2020-07-31 14:51	0	100	746	1	2020-07-31 14:51	R_5gn02T4oBj5FR2V	anonymous	EN	0.9		0	0		1	1	6	How else would it be able to do this study? It seems necessary to finding what works and how									4	Unless the person understands the process and benifits, I feel sympathy would prevail for the mice and not the human goal	2	How the animals would be treated. Unnecessary pain, good treatment without prolonging pain	4	1	4	7	6	7	I read the instructions.	1	1	69	1	1	2	4	4	2	3	2
133	2020-07-31 14:47	2020-07-31 14:52	0	100	269	1	2020-07-31 14:52	R_cIMNxeLKA6YOM9j	anonymous	EN	0.9		0	0		1	5									1	That’s cruel	7	The public should have a right to know about how research is done and make a decision about whether the ends justifies the means	4	Ethics	3	5	7	4	2	1,2,3,4,5,6,7	Many others to name	0	0
134	2020-07-31 14:47	2020-07-31 14:52	0	100	311	1	2020-07-31 14:52	R_23382x5WxtLiina	anonymous	EN	0.7		0	0		1	1	5	I support this research because the results can help or even save many lives in the future once the studies are learned.									4	I think its nice to get the information but honestly the results and progress into those types of things are more important then the heads up to the public is.	5	I think the biggest thing wouldn't be the input but allow others to u derstand what the goals are when doing such experiments woukd be.	4	2	5	6	5	7	I read the instructions	1	1	39	2	1	1	3	4	1	3	1
135	2020-07-31 14:48	2020-07-31 14:52	0	100	233	1	2020-07-31 14:52	R_1rOl5JCBWw65NRr	anonymous	EN	0.9		0	0		1	2			7	If the use of animal subjects prove successful, then the implications for human transplants are incredible							4	Because the general public does not have the scientific background to understand the necessity for trials like this	4	I don't think that they could provide useful input	4	1	1	7	7	7	I read the instructions	1	1	35	1	2	1	6	7	2	3	5
136	2020-07-31 14:47	2020-07-31 14:53	0	100	309	1	2020-07-31 14:53	R_2sZsfXLGuvYP1hj	anonymous	EN	0.9		0	0		1	5									5	Fish reproduce at a higher rate, and I don't feel as morally against the use of fish in testing as I do with animals.	7	If this science is going to lead to answers for humans then there must be awareness in what got us to that point.	5	I'm culturally and politically aware. I live in one of the most environmentally diverse states in the US, so my surroundings and nature matter a lot.	6	4	7	3	2	7	I read the instructions	1	1	23	1	2	1	5	3	2	3	3
137	2020-07-31 14:42	2020-07-31 14:53	0	100	648	1	2020-07-31 14:53	R_1pM56aGpsKRiWTi	anonymous	EN	0.9		0	0		1	4							4	I understand that is important for the research but it's sad that we have to kill			1	because public can be easy manipulated and without research there is no progres	1	no lab animals no progress	1	1	1	1	4	7		0	0	55	2	1	1	3	4	1	3
138	2020-07-31 14:46	2020-07-31 14:54	0	100	504	1	2020-07-31 14:54	R_1C7JhM4jmJnmyXI	anonymous	EN	0.9		0	0		1	1	1	Because I feel that is unbelievably cruel.									7	Because ethics and morality are a big thing.	7	I believe the general public would express distaste for purposefully hurting an animal for personal gain.	5	4	5	1	1	7		0	0	27	1	1	2	3	2	2	3	2
139	2020-07-31 14:42	2020-07-31 14:54	0	100	760	1	2020-07-31 14:54	R_2YGlpGDcdzRU6N3	anonymous	EN	0.9		0	0		1	4							7	if there is no other way to do research to save human life then yes.			7	need to know how the people feel about this before preceding	7	knowing that the public supports you and will not stop you from putting in huge sums of money and then the public protest and stops you	7	7	7	7	7	7	I read the instructions	1	1	69	1	2	1	5	2	2	3	1
140	2020-07-31 14:47	2020-07-31 14:55	0	100	461	1	2020-07-31 14:55	R_2v7ljwUaq1WLG8U	anonymous	EN	0.9		0	5		1	4							6	It sounds like the monkeys would be cared for as well as possible and allowed to live their life as much as they can while also being part of the study. And after having an uncle with Parkinson's I have seen the effects it can have on a person and believe the possible benefits of the research would be worth it.			6	To make sure the research is worth the impact on the animals used and to make sure the animals are treated as well as possible	4	the input on how to treat the animal and to make sure it is is done in a manner that the general public would not be upset about	5	4	6	5	4	7	I read the instructions	1	1	53	2	2	2	3	4	2	3	1
141	2020-07-31 14:48	2020-07-31 14:55	0	100	457	1	2020-07-31 14:55	R_26mTYtrRagGhw2z	anonymous	EN	0.9		0	0		1	4							4	I understand that humans could potentially benefit from these types of studies and I want to support good science			1	While public opinion is important in many issues, for scientific studies the opinion of more educated people could be more helpful and less alarmist	1	Broad public opinion can be easily overrun by the loudest and sometimes least informed voices	1	1	1	4	7	7	I read the instructions	1	1	38	1	1	1	5	6	2	3	2
142	2020-07-31 14:48	2020-07-31 14:55	0	100	441	1	2020-07-31 14:55	R_7232ECpjuLg9H3P	anonymous	EN	0.9		0	0		1	3					7	i believe that the lord gave us animals for our benefit but not abuse to learn more is a benefit					1	the broader public has more to worry about	5	knowing what I know the people who would be loudest would be a minority and people that didn't care wouldn't speak up because frankly they don't care.	1	3	1	4	4	7	i read the instructions	1	1	50	1	1	1	4	3	3	3	2
143	2020-07-31 14:49	2020-07-31 14:56	0	100	398	1	2020-07-31 14:56	R_RDYiJ7KUbxGIf9D	anonymous	EN	0.9		0	5		1	1	7	could help									7	people matter	7	opinions	7	7	7	7	7	7	mice	0	0	73	2	2	2	2	2	2	3	1
144	2020-07-31 14:48	2020-07-31 14:57	0	100	558	1	2020-07-31 14:57	R_3g6JMKQPftEvdho	anonymous	EN	0.9		0	0		1	1	4	I think the research is important. I do fundamentally hate injuring animals, even humanely, to create a situation that you can test the drug in. It seems cruel. I would want more information than this before I said that I agreed to it.									5	I think that it's important, as a society, to know how many drugs are tested on animals and how. I don't think that everyone's opinion has the same import but I also thinks it helps to remind researchers that these are living animals and they matter to people too.	5	I think that a broader public opinion helps you gauge where we are as a society about what's acceptable or not. We used to allow for broader testing on all kinds of animals and as public opinion changed so did those practices.	5	6	5	4	4	7	I read the instructions	1	1	42	1	2	1	5	4	1	3	3
145	2020-07-31 14:39	2020-07-31 14:57	0	100	1129	1	2020-07-31 14:57	R_00MT9j0XUGl4K9r	anonymous	EN	0.9		0	0		1	3					6	Mice mature quickly and are of limited intelligence. I wonder though if the brain is of similar enough structure to humans to be of any use.					6	Unquestioned use of animals could quickly grow to testing on animals that we know are of higher order intelligence. I do think that we should call the public into the conversation of which animals can be used.	5	Useful input would be the questioning unscientific people would make. Why does the test require an animal? Do we really know the animal is a match for the test? Why do you think there is a correlation between a test animal and a human? Is there a better, if not easier, way to get the results you need?	5	5	6	5	3	7	I read the instructions	1	1	74	1	1	1	5	3	3	3	3
146	2020-07-31 14:46	2020-07-31 14:58	0	100	712	1	2020-07-31 14:58	R_1HobsDCIr1ZqkDf	anonymous	EN	0.9		0	0		1	5									7	I definitely support it 100 % because they are using fish for their research experiments and fish actually do not have souls so they would be like using insects for the research and no harm done.	7	Asking for input from the broader public is a way of showing transperancy and building trust with the people.	7	I think it would be very useful to get feedback from the broader public on these research proposals for the public.	7	7	7	1	3	7	I read the instructions	1	1	40	2	2	1	3	1	1	3	3
147	2020-07-31 14:38	2020-07-31 14:58	0	100	1172	1	2020-07-31 14:58	R_3sdoKJMSilAxez2	anonymous	EN	0.9		0	0		1	4							5	I think it would be good if we could find something to help with Parkensons			4	Because they are going to do what they want anyway.	4	I really don't think it makes a difference.	4	4	4	4	4	7	I read the instructions	1	1	68	1	1	2	5	4	3	3	1
148	2020-07-31 14:43	2020-07-31 14:58	0	100	884	1	2020-07-31 14:58	R_27IOzU5KshB1JQu	anonymous	EN	0.9		0	0		1	3					4	would be good for research and we most people do not like mice					6	i think it is good to get the opinions of a lot of people	5	usually the most who agree are the best way to go	6	5	4	4	4	7	I read the instructions	1	1	61	1	1	1	4	3	3	3	1
149	2020-07-31 14:48	2020-07-31 14:58	0	100	641	1	2020-07-31 14:58	R_2waEW0xkvhNsXDh	anonymous	EN	0.9		0	0		1	5									6	It is not really hurting the fish and it helps humans. I think it is better than other animals as research subject too.	7	People should have a say in how you test items used for us.	5	Asking about how the animals should be used or not.	5	4	7	5	4	7	I read the instructions	1	1	61	1	1	1	2	1	3	3	3
150	2020-07-31 14:43	2020-07-31 14:58	0	100	890	1	2020-07-31 14:58	R_UxsTtrK2G96FfvX	anonymous	EN	0.9		0	0		1	2			5	I do not see any problem with the use of pigs in such research, but perhaps the issue of killing pigs should be considered							6	Because it is necessary to know the opinion of a wider segment of people about this	4	The question of killing animals for scientific research	5	4	5	5	4	7	I read the instructions	1	1	45	2	1	1	6	4	1	3	2
151	2020-07-31 14:43	2020-07-31 14:58	0	100	925	1	2020-07-31 14:58	R_1jQhY6n8FkEn9Ct	anonymous	EN	0.9		0	0		1	1	5	being that they are using mice and only for a short period of time.									6	with typically only 1 civilian rep on a board, public input would be very limited	5	to get a better guage on public feelings on animal based research. also, would provide better buy in from the public, esp. if research got out.	5	4	4	5	5	7	I read the instructions	1	1	69	2	1	1	5	4	2	3	2
152	2020-07-31 14:55	2020-07-31 14:59	0	100	240	1	2020-07-31 14:59	R_1rc5bjgXJSW5kF5	anonymous	EN	0.9		0	5		1	2			7	IT IS NEEDED							1	NOBODY ELSES BUSINESS	4	WHATEVER IT TAKES	1	1	1	4	4	7	I READ THE INSTRUCTIONS	1	1	61	2	1	1	5	6	3	3	1
153	2020-07-31 14:48	2020-07-31 14:59	0	100	677	1	2020-07-31 14:59	R_su0MooiWQsLh0v7	anonymous	EN	0.9		0	0		1	3					7	I feel the information gained from these studies is extremly valuable. As long as the mice are not in pain I feel the knowledge gained outweighs sacrificing the mice.					1	I think a survey would create more problems for the researchers.	5	The only useful input would be if the public supported the animal-based research. They are more likely to protest rather than suggest any useful input.	1	1	1	5	7	7		0	0	67	1	1	1	3	4	3	3	2
154	2020-07-31 14:40	2020-07-31 14:59	0	100	1143	1	2020-07-31 14:59	R_2qy43HtfzrmDzOZ	anonymous	EN	0.9		0	0		1	1	7	Most mice are killed with poison or traps anyway and if they can help humans stop suffering it would be great									1	Scientists should be trusted to make this type of decision the general public doesn't have enough information	1	The public would need to have the knowledge to determine the benefit of the research for it to be helpful	1	1	4	7	4	7	I read the instructions	1	1	60	2	1	2	3	4	3	3	2
155	2020-07-31 14:45	2020-07-31 15:00	0	100	918	1	2020-07-31 15:00	R_3RsepNmCayJfiyY	anonymous	EN	0.9		0	0		1	5									4	I really don’t like any type of animal testing but it would be worse to test on humans.	7	Because if the general public finds out and get angry about it then it will be shit down and that won’t help anyone. Also there could be someone who has an idea that the researchers may not have thought of yet.	5	Having constructive criticism and giving idea that the researchers may not have thought of yet.	6	4	6	4	4	7	I read the instructions	1	1	23	1	1	1	3	6	2	3	5
156	2020-07-31 14:59	2020-07-31 15:01	0	100	104	1	2020-07-31 15:01	R_2v02UCIBxxyK8Ie	anonymous	EN	0.9		0	0		1	4							7	I want my reward			2	It’s is neccassiry	6	Animals are important	6	4	4	5	6	6		0	0
157	2020-07-31 14:49	2020-07-31 15:01	0	100	739	1	2020-07-31 15:01	R_20YbCgtRjEcA1fc	anonymous	EN	0.9		0	0		1	2			7	its good							1	they not save there	2	i thing broader is not save any so i don't like that	1	1	3	6	6	7	rat	0	0	46	2	1	1	6	7	1	3	5
158	2020-07-31 14:57	2020-07-31 15:01	0	100	259	1	2020-07-31 15:01	R_7NDZV7rK6RPd9DP	anonymous	EN	0.9		0	0		1	1	1	Not at this time									4	Not dure	4	Not sure	4	4	4	4	4	7	I read the instructions	1	0	48	1	1	1	2	1	2	3	4
159	2020-07-31 14:54	2020-07-31 15:01	0	100	422	1	2020-07-31 15:01	R_3eaUuokt84MWRa1	anonymous	EN	0.9		0	0		1	4							4	I’m not so against the testing of monkeys, but it is toture			4	I’m not sure	6	The things I would consider useful input on planned animal-based research is to allow them to be more informed.	6	3	4	5	5	1,4,5,7	Toads, Frogs, Rabbits	0	0
160	2020-07-31 14:38	2020-07-31 15:03	0	100	1513	1	2020-07-31 15:03	R_1rH4gHb8KcjoQPp	anonymous	EN	0.9		0	0		1	3					1	i don't want the mice to be euthanized, especially after they have had to be part of an experiment					7	i want the public to know what is going on	4	i am unsure about the input	4	4	4	4	4	7	I read the instructions	1	1	38	1	2	1	6	3	2	3	3
161	2020-07-31 14:56	2020-07-31 15:03	0	100	422	1	2020-07-31 15:03	R_1dHpHIManOTP0dR	anonymous	EN	0.9		0	0		1	2			7	as long as the don't suffer I agree, because you can't practice transplantion on humans							7	because the public is the one who supports you	5	because considering what the people near you thinks about this kind of things it's important. It could be bad for the organization if they decided to protest for animal researchs	6	5	4	4	4	7	I read the instructions	1	1	38	2	1	1	6	5	2	3	1
162	2020-07-31 14:47	2020-07-31 15:04	0	100	989	1	2020-07-31 15:04	R_3CKmysowN2HHnZ7	anonymous	EN	0.9		0	0		1	3					4	There are a lot of mice in the world. They associated with disease & carrying germs. These lab mice were being killed at end of their research use including their offsprings.					4	I put neutral, but depending on the tpye of research. It would be helpful to those interested in the outcome of the research.	3	There have been objection to testing on animals. Not sure about mice, the research was about testing how cigarette smoke takes effect.	6	4	4	4	4	7	I read the instructions	1	1	68	1	2	2	3	1	3	3	2
163	2020-07-31 14:48	2020-07-31 15:04	0	100	968	1	2020-07-31 15:04	R_1hLvykRNL1q9ztJ	anonymous	EN	0.9		0	0		1	4							7	I have a friend suffering from this dreaded disease. In order to save a human life now, or in the future, we need to do experimentation first. It is really sad that a couple of monkeys will lose their life, but it would be an awesome sacrifice to save 100’s. 1,000’s or more human lives. So many people are affected by this disease, which is slowly killing them			4	You are going to get animal lovers saying to stop it. These are people who may value an animals life over a human life	5	It’s always good to get a little community response, and fully explain what you are doing to help save so many human lives. That way, they cannot criticize you in the future. Criticism coming from ignorance, that is	5	7	5	6	6	7		0	0	61	1	1	2	5	4	2	3	2
164	2020-07-31 14:57	2020-07-31 15:05	0	100	505	1	2020-07-31 15:05	R_3dZo9SB4w9esL1j	anonymous	EN	0.9		0	0		1	3					7	I have no issues using animals in medical research which aids human beings. I believe human beings are more important than animals. Moreover, the animals are being treated well					2	Too many people place animals equally with human beings and would rather human being die or become sick rather than “harm” a mouse.	2	Ways to treat the mice better	1	1	1	4	7	7	I read the I instructions	1	1	71	2	1	2	6	5	3	1	1
165	2020-07-31 15:03	2020-07-31 15:06	0	100	161	1	2020-07-31 15:06	R_Tj9FDBYdWBYuBUt	anonymous	EN	0.9		0	0		1	1	3	i am willing to participate in this research. i have no issues									6	it is important for society to understand this	7	animals have feelings to just like people. i don’t like animal research	2	5	5	4	6	7	I read the instructions	1	1	31	1	2	1	5	4	1	1	3
166	2020-07-31 15:02	2020-07-31 15:06	0	100	249	1	2020-07-31 15:06	R_3HjFcvOofLAG57B	anonymous	EN	0.9		0	0		1	5									7	would pass IRB	7	they have a different perspective	7	they have a different perspective	7	7	7	4	4	7	I read the instructions	1	1	72	2	1	1	6	7	2	3	3
167	2020-07-31 14:55	2020-07-31 15:07	0	100	715	1	2020-07-31 15:07	R_3p9HrHiDtW4eY1J	anonymous	EN	0.9		0	5		1	5									7	Mostly because fish are used. The findings would outweigh any other concerns	1	I believe almost every "normal" thinking person would agree to allow the test. therefore the survey seems like a waste of time and money	5	I don't think input from the broader public would be useful. Only is the input is so skewed away from what was expected would it be useful to understand why	1	1	6	4	4	7	i read the instructions	1	1	71	2	1	2	6	5	2	3	1
168	2020-07-31 14:41	2020-07-31 15:07	0	100	1549	1	2020-07-31 15:07	R_w4X9NDWkg5Zom2J	anonymous	EN	0.9		0	0		1	4							1	I would never want to inject an animal with something that would cause them to become dysfunctional then put them to sleep when they are of no further use.			1	What happens when the input ends in a tie? You are right back where you started from.	6	In the broader public, you may encounter families with love ones with the disease that would be in favor of the research being done. Then on then other hand, you may encounter animal lovers that think any form of research would be cruel and harmful to animals. So, as far as there being useful input, I honestly couldn't say.	2	4	6	6	1	7	I read the instructions	1	1	67	1	1	2	3	2	1	3	2
169	2020-07-31 15:05	2020-07-31 15:07	0	100	109	1	2020-07-31 15:07	R_1OIDyN25GetOgNS	anonymous	EN	0.7		0	0		1	3					4	I feel like it’s not right to do that to any animal but I understand the research part of it					4	Because	4	I don’t really know what to do	3	3	1	6	5	1,6		0	0
170	2020-07-31 14:43	2020-07-31 15:08	0	100	1532	1	2020-07-31 15:08	R_2OZ6Bn0Bah7LhWM	anonymous	EN	0.9		0	5		1	1	6	I believe the operation itself will not cause the mice discomfort (other than inoculating to anesthetize them). Also, from the description, the evaluation for presence of pain is light pressure or heat on the foot which "end as soon as the animal responds and before tissue damage can occur". I assume the tied off spinal nerve procedure will be reversed, although that is not stated. Assuming so, I…									4	Some people will read the proposals and reply thoughtfully, whereas some people will not read carefully and be automatically negatively reactive. The percentage of each group is hard to assess; a lot depends on the locale.	4	Useful input would be probably a lot of question-based input, which would demonstrate to the animal-based researchers that the public is concerned and would be somewhat of a "watchdog" group to make sure protocols are followed.	6	6	6	6	6	7	I read the instructions	1	1	66	1	2	1	6	5	3	3	2
171	2020-07-31 15:05	2020-07-31 15:09	0	100	218	1	2020-07-31 15:09	R_3s4TrrRSjzYXRL3	anonymous	EN	0.7		0	75		1	2			5	Very cool and cool nice place to get food great food excellent place to go							5	Very nice and easy to get food nice app very easy app to get the rewards	7	Very cool app easy to get to the place nice place and great food great place to	4	5	2	3	5	7	I read the instructions	1	0	40	2	1	1	6	6	1	3	3
172	2020-07-31 15:05	2020-07-31 15:09	0	100	225	1	2020-07-31 15:09	R_3kAtB87mFthujRz	anonymous	EN	0.9		0	0		1	4							3	I’m interested in learning about this research			1	I’m not really sure at the moment	3	I’m not really sure at the moment	3	3	3	7	4	7	I read the instructions	1	1	22	2	2	2	2	7	1	3	2
173	2020-07-31 15:06	2020-07-31 15:10	0	100	239	1	2020-07-31 15:10	R_QiudYGBKIkrc8et	anonymous	EN	0.9		0	0		1	2			7	We will millions of pigs to eat. Makes sense to use them in this way too.							4	The public is full of morons.	1	The public is generally ignorant and not to particularly thoughtful. it's pointless to ask these kinds of questions.	2	1	1	4	4	7	I read the instructions	1	1	67	2	1	1	6	7	2	3	3
174	2020-07-31 15:07	2020-07-31 15:11	0	100	193	1	2020-07-31 15:11	R_3G0Ydc0IlHEm9Ji	anonymous	EN	0.9		0	0		1	5									7	Shsikshsi SJSU’s iOS is disoriented jsjsind	7	Border is real important for the state safely	7	The broader public is very important to the people	4	7	5	5	6	1,2		0	0
175	2020-07-31 15:10	2020-07-31 15:11	0	100	100	1	2020-07-31 15:11	R_2QtEzZnvpIiLXYd	anonymous	EN	0.9		0	0		1	2			5	It depends on what is going on							5	Nothing at all	4	Nothing at all	5	6	5	5	5	6		0	0
176	2020-07-31 15:09	2020-07-31 15:12	0	100	167	1	2020-07-31 15:12	R_2zMwC6MD3MVxTfX	anonymous	EN	0.7		0	55		1	3					5	Because I like to support research					5	To improve your work	5	Every thing about animals	3	2	2	5	2	1,5,6		0	0
177	2020-07-31 15:07	2020-07-31 15:13	0	100	324	1	2020-07-31 15:13	R_5dxazmnX7kYwvqF	anonymous	EN	0.9		0	0		1	4							7	We need a cure to the disease			7	It needs my opinion	7	It is best to help people	7	7	7	7	7	7	I read the instructions	1	1	26	2	1	1	3	1	3	3	1
178	2020-07-31 15:08	2020-07-31 15:14	0	100	329	1	2020-07-31 15:14	R_1Ioblk41bx6PZgw	anonymous	EN	0.9		0	5		1	1	6	current drugs do not work well on nerve pain, need new drugs									5	to be sure you are as humane as possible doing research	4	be as nice to the animals as possible while learning about new drugs	3	5	3	4	4	7	I read the instructions	1	1	66	2	2	1	4	5	3	3	2
179	2020-07-31 14:41	2020-07-31 15:14	0	100	2008	1	2020-07-31 15:14	R_33meWKlzKZwosNE	anonymous	EN	0.9		0	0		1	4							7	Because i have parkinsons disease this would be very important to me.			7	people should have a voice in this because the animals are being used	3	it could hinder the program if animal rights groups get involved	3	4	5	7	7	7	I have read the instructions	1	1	58	2	1	1	4	3	2	3	3
180	2020-07-31 15:11	2020-07-31 15:17	0	100	385	1	2020-07-31 15:17	R_3FR7QJIxNSRWzmW	anonymous	EN	0.9		0	30		1	3					7	I'll be willing to make use of a mice. Its an animal. Its much better to make use of animals than using human for experiment. Using a mice makes it easier to get and kill without much arguments.					4	Its very important. No one is an island	5	The only useful input I see is d use of animals. So as not to endanger d life's of humans	6	6	7	7	7	7	I read the instructions	1	1	39	2	1	1	6	7	1	1	3
181	2020-07-31 15:11	2020-07-31 15:18	0	100	402	1	2020-07-31 15:18	R_1PTQdO2I22kpJYG	anonymous	EN	0.9		0	10		1	1	6	Because it is in the name of medical science. We have to use knowledge gained to preserve life as we know it.									6	If animal research is involved everyone should have a say.	5	Questions of transparency if the public is funding.Many questions involving the most ethical way to treat the animals as subjects.	6	6	6	4	6	7	I read the instructions	1	1	59	2	1	1	4	1	2	3	3
182	2020-07-31 15:13	2020-07-31 15:23	0	100	594	1	2020-07-31 15:23	R_2cdzReg4fsA3wtE	anonymous	EN	0.9		0	0		1	4							7	I suppor this research because there is not enough treatment or medicine for Parkinson’s disease.			7	Very important.	7	consider it will be useful.	7	7	7	7	7	7	I read the instructions	1	1	43	2	1	1	6	6	1	3	3
183	2020-07-31 14:39	2020-07-31 15:51	0	100	4372	1	2020-07-31 15:51	R_2Qh7ocdTZr9gTLl	anonymous	EN	0.9		0	0		1	5									4	I am neutral because I really don't know if they are causing the zebrafish any pain.	6	there are many people that will have a problem with using animals to do testing	6	the publics input would help decide whether it uses animals or not	6	6	6	3	3	7	I read the instructions	1	1	61	1	1	1	2	2	2	3	2
184	2020-07-31 14:40	2020-07-31 16:11	0	100	5503	1	2020-07-31 16:11	R_24PmqAPy0AvMmBq	anonymous	EN	0.9		0	0		1	1	4	I don’t have enough knowledge to feel strongly in either direction. I do not like the idea of intentionally creating pain in a living creature but I also live with nerve damage of my own so I understand how painful it can be to live with. I also don’t have enough information on why these tests can not be run on human volunteers.									2	It would be nice if the broader public were able to give input but I don’t think it would make a difference if the university decided that animal based testing was necessary. I think it is more important that the public be made aware of the testing that way the public could make their own informed decisions. Like whether or not to support said university or what ever product the testing was for.	7	I don’t know how useful the public’s input would be but it might effect the level of support that the university receives from the public.	4	5	7	4	4	7	I read the instructions	1	1	40	1	1	1	3	4	2	3	1
185	2020-07-31 14:37	2020-07-31 14:38	0	39	41	0	2020-07-31 18:37	R_10udF2JY4Hf2XLT	anonymous	EN	0.9		0	0		1																							0	0
186	2020-07-31 14:37	2020-07-31 14:41	0	48	226	0	2020-07-31 18:37	R_28HU4Yo7CNd33Ad	anonymous	EN	0.9		0	0		1	1	6	I suffer from chronic pain, including nerve pain from several surgeries. As much as I don't like to see animals used for research, I do hate mice, so I approve their use in this study.																				0	0
187	2020-07-31 14:38	2020-07-31 14:39	0	48	88	0	2020-07-31 18:38	R_2YJoakdCLfgcjMd	anonymous	EN	0.9		0	0		1	2			4	Sounds inhumane																		0	0
188	2020-07-31 14:38	2020-07-31 14:42	0	72	225	0	2020-07-31 18:38	R_DDfpZmlddDbkixX	anonymous	EN	0.9		0	0		1	4							1	I am an animal lover, I evern pick up worms off the street and put them in soft ground. There just must be another way.			5	I dont know if will change to outcome, but the public needs to know.	3	The public needs to know what is going on, maybe they could stop the use of animals.	2	3	5	4	4	7		0	0
189	2020-07-31 14:38	2020-07-31 14:41	0	39	190	0	2020-07-31 18:38	R_3PGMNfimKdYlncs	anonymous	EN	0.9		0	0		1																							0	0
190	2020-07-31 14:38	2020-07-31 14:39	0	39	40	0	2020-07-31 18:38	R_3eb0o8ZMV4R7Ecx	anonymous	EN	0.9		0	0		1																							0	0
191	2020-07-31 14:38	2020-07-31 14:38	0	39	15	0	2020-07-31 18:39	R_aW6HqJxshZgYX3b	anonymous	EN	0.9		0	0		1																							0	0
192	2020-07-31 14:38	2020-07-31 14:39	8	39	68	0	2020-07-31 18:39	R_5zoozG1QfjkBPG1	anonymous	EN	0.9		0	0		1																							0	0
193	2020-07-31 14:38	2020-07-31 14:40	0	48	84	0	2020-07-31 18:39	R_3rIXYHWCp9qXnJu	anonymous	EN	0.9		0	0		1	5									4	not sure												0	0
194	2020-07-31 14:38	2020-07-31 14:40	0	39	101	0	2020-07-31 18:39	R_1Ne0UCoiWB1KVat	anonymous	EN	0.9		0	0		1																							0	0
195	2020-07-31 14:39	2020-07-31 14:40	0	48	61	0	2020-07-31 18:40	R_3f3dYtnzv7Itvbj	anonymous	EN	0.9		0	0		1	4							4	Not sure how I feel about this														0	0
196	2020-07-31 14:40	2020-07-31 14:41	8	39	62	0	2020-07-31 18:40	R_24CU3jXYxPfRKy2	anonymous	EN	0.9		0	0		1																							0	0
197	2020-07-31 14:40	2020-07-31 14:40	8	39	31	0	2020-07-31 18:40	R_2TLhsRKNhMpEAE0	anonymous	EN	0.9		0	0		1																							0	0
198	2020-07-31 14:40	2020-07-31 14:41	0	39	46	0	2020-07-31 18:40	R_1NlFgAz4cppczOR	anonymous	EN	0.9					1																							0	0
199	2020-07-31 14:40	2020-07-31 14:40	0	39	26	0	2020-07-31 18:40	R_3R2vs1qchwsZNUl	anonymous	EN	0.7		0	0		1																							0	0
200	2020-07-31 14:40	2020-07-31 14:58	8	39	1058	0	2020-07-31 18:40	R_21B2yNt3jGfmkpt	anonymous	EN	0.9		0	0		1																							0	0
201	2020-07-31 14:40	2020-07-31 14:41	0	39	82	0	2020-07-31 18:40	R_2VEfX9hxnx1qFJA	anonymous	EN	0.9		0	5		1																							0	0
202	2020-07-31 14:41	2020-07-31 14:42	8	39	63	0	2020-07-31 18:41	R_1K1KzFugkXboATV	anonymous	EN	0.9		0	0		1																							0	0
203	2020-07-31 14:40	2020-07-31 14:43	8	39	158	0	2020-07-31 18:41	R_1qTZ8jytRFPeTmH	anonymous	EN	0.9		0	10		1																							0	0
204	2020-07-31 14:41	2020-07-31 14:41	8	39	19	0	2020-07-31 18:41	R_3me5wTtZFnwuOy9	anonymous	EN	0.9		0	5		1																							0	0
205	2020-07-31 14:41	2020-07-31 14:42	0	39	29	0	2020-07-31 18:42	R_Ck3QNGoRquLExFf	anonymous	EN	0.9		0	5		1																							0	0
206	2020-07-31 14:41	2020-07-31 14:41	8	39	20	0	2020-07-31 18:42	R_1Qc720jQhOHMdCr	anonymous	EN	0.9		0	10		1																							0	0
207	2020-07-31 14:42	2020-07-31 14:43	8	39	40	0	2020-07-31 18:42	R_6Vz3PzsodP0bdzX	anonymous	EN	0.9		0	0		1																							0	0
208	2020-07-31 14:42	2020-07-31 14:43	8	39	38	0	2020-07-31 18:43	R_3k7zJBJZ9kGdt8F	anonymous	EN	0.9		0	5		1																							0	0
209	2020-07-31 14:42	2020-07-31 14:43	8	39	11	0	2020-07-31 18:43	R_pPKvCUjdPoI1mSd	anonymous	EN	0.9		0	0		1																							0	0
210	2020-07-31 14:46	2020-07-31 14:49	8	39	208	0	2020-07-31 18:46	R_3LjSgvsicgXQbmP	anonymous	EN	0.9		0	0		1																							0	0
211	2020-07-31 14:47	2020-07-31 14:48	8	39	35	0	2020-07-31 18:47	R_3FOQLYxmw0jRlt2	anonymous	EN	0.9		0	0		1																							0	0
212	2020-07-31 14:48	2020-07-31 14:48	8	39	20	0	2020-07-31 18:48	R_3KCnl7n8bNzJpXO	anonymous	EN	0.9		0	0		1																							0	0
213	2020-07-31 14:48	2020-07-31 14:48	0	39	9	0	2020-07-31 18:48	R_1DDdJQUvZjpABxn	anonymous	EN	0.9		0	0		1																							0	0
214	2020-07-31 14:48	2020-07-31 14:51	0	48	168	0	2020-07-31 18:48	R_1rJ4XcSSvh2hmbm	anonymous	EN	0.9		0	0		1	1	6	It's a new way of finding ways to help relieve pain and as long as all the participants are knowledgeable of the risk I think that's a good thing																				0	0
215	2020-07-31 14:49	2020-07-31 14:51	0	48	160	0	2020-07-31 18:49	R_vZdq3h1vioWwd2x	anonymous	EN	0.9		0	0		1	5									6	If zebrafish can be used to help identify possible treatment for skin cancer, then I'm for it.												0	0
216	2020-07-31 14:48	2020-07-31 14:50	0	48	73	0	2020-07-31 18:49	R_2c1owflcVyHRXbd	anonymous	EN	0.9		0	0		1	3					6	I find this necessary in order to understand the effects of smoking while pregnant.																0	0
217	2020-07-31 14:54	2020-07-31 14:54	0	39	9	0	2020-07-31 18:55	R_Oa2w9Gyw5jdOo3T	anonymous	EN	0.9		0	0		1																							0	0
218	2020-07-31 15:10	2020-07-31 15:11	0	48	62	0	2020-07-31 19:10	R_3LhZC5uNE4e8Vqt	anonymous	EN	0.9		0	0		1	5									5	It’s sounds like a good idea												0	0
219	2020-07-31 18:08	2020-07-31 18:08	0	39	23	0	2020-07-31 22:08	R_1pXuQBO5eL3grhU	anonymous	EN	0.9	TRUE	100	0	2020-07-31 21:10	1																							0	0
220	2020-08-04 14:51	2020-08-04 14:56	0	100	288	1	2020-08-04 14:56	R_3O2DayoXle2UZG1	anonymous	EN	0.9		0	0		1	2			6	I would approve for research.							5	None at the moment	3	None at the moment	7	6	6	5	7	7		0	0	64	2	2	1	2	1	3	3	1
221	2020-08-04 14:54	2020-08-04 14:57	0	100	145	1	2020-08-04 14:57	R_1etStwIxvNSLCup	anonymous	EN	0.9		0	0		1	4							7	good			7	good	7	good	5	4	6	7	7	7	i read the instructions	1	0	47	2	2	1	6	7	1	3	1
222	2020-08-04 14:59	2020-08-04 15:00	0	100	65	1	2020-08-04 15:00	R_1JFRLJYWQmwBGb7	anonymous	EN	0.9		0	5		1	3					1	I do not think animals should be used for research					7	Need more opinions	6	none	6	6	6	1	1	1,4		0	0
223	2020-08-04 14:58	2020-08-04 15:00	0	100	140	1	2020-08-04 15:00	R_PuInKOoM3o2xIc1	anonymous	EN	0.9		0	0		1	3					4	unsure					4	unsure	4	unsure	4	4	4	4	4	7	I read the instructions	1	0	34	2	2	1	5	6	2	3	4
224	2020-08-04 14:56	2020-08-04 15:00	0	100	236	1	2020-08-04 15:00	R_2aKsh4R15u7j9Qe	anonymous	EN	0.7		0	0		1	5									2	It is harmful to the fish.	7	The public deserves to know what it’s tax dollars are funding.	6	I think the public deserves to give their opinion and perhaps suggest alternatives to the study that are more animal friendly.	5	6	6	4	4	7	I read the instructions	1	1	30	1	2	1	5	3	1	3	3
225	2020-08-04 14:58	2020-08-04 15:01	0	100	204	1	2020-08-04 15:01	R_2Pp82pECqcj7PzP	anonymous	EN	0.9		0	0		1	5									7	Anything to help cancer	2	Because people are more important	4	Anything to help cancer	4	5	4	5	5	1,2,5		0	0
226	2020-08-04 14:57	2020-08-04 15:02	0	100	273	1	2020-08-04 15:02	R_3p4k4LkoNxRzl9H	anonymous	EN	0.9		0	5		1	2			7	My grandson had a kidney transplant 3 weeks ago and we need to know more.							7	need information	6	you are looking for data that applies to humans.	7	7	1	5	7	1,5		0	0
227	2020-08-04 14:59	2020-08-04 15:02	0	100	167	1	2020-08-04 15:02	R_3McGXWS0CAlQqYb	anonymous	EN	0.9		0	0		1	4							4	None			7	Get public opinion	6	Get better results	6	6	6	4	4	7		0	0	64	1	1	2	5	2	2	3	2
228	2020-08-04 14:59	2020-08-04 15:02	0	100	167	1	2020-08-04 15:02	R_1FfSTsMl33hwrcZ	anonymous	EN	0.9		0	10		1	2			5	While I do struggle with the thought of harming animals, I think it is OK if it can save human lives. I would prefer that other options be explored and only use animals as a last resort.							6	I think a diversity of thought can make sure you consider all options and better solve the problem.	5	I think anything related to the broader public's thoughts and feelings can be useful in the right context.	5	5	5	5	4	7	I read the instructions	1	1	29	2	2	1	5	7	1	3	2
229	2020-08-04 14:59	2020-08-04 15:02	0	100	196	1	2020-08-04 15:02	R_3DdXApJAVcB3snI	anonymous	EN	0.9		0	0		1	3					7	If the results would benefit people					1	The public does not care	1	I do not think the publics input is useful	1	1	1	4	4	7		0	0	49	1	1	1	5	6	2	3	1
230	2020-08-04 14:59	2020-08-04 15:02	0	100	161	1	2020-08-04 15:02	R_6fn1w61cVwuFoWJ	anonymous	EN	0.9		0	0		1	5									6	If it helps save lives	5	Save lives	4	It’s a necessity evil	4	4	4	5	4	7	I read the instructions	1	1	35	1	2	2	6	3	1	3	3
231	2020-08-04 14:59	2020-08-04 15:02	0	100	193	1	2020-08-04 15:02	R_1LSTvOZkswDg8lh	anonymous	EN	0.9		0	0		1	3					6	We have been using mice forever now and how we use it for many researches already					5	So we know what we are dealing with	5	Approval	5	5	6	4	5	7	I read the instructions	1	1	18	2	2	1	1	5	2	3	5
232	2020-08-04 15:01	2020-08-04 15:02	0	100	113	1	2020-08-04 15:02	R_6yQRMkYLK7XQM6d	anonymous	EN	0.9		0	0		1	2			6	It is important for human health							4	I’m not sure	1	Decision making on care for animals and space for keeping them	7	4	1	7	7	1,2,3,5		0	0
233	2020-08-04 15:01	2020-08-04 15:02	0	100	82	1	2020-08-04 15:02	R_2TTqr5GfZ3o41n2	anonymous	EN	0.9		0	0		1	2			5	I feel that animals can be used in studies.							5	It is very important	4	It is necessary for the success of input.	3	5	5	5	5	1		0	0
234	2020-08-04 14:59	2020-08-04 15:03	0	100	198	1	2020-08-04 15:03	R_2rhZ0Y3L5G1sOPH	anonymous	EN	0.9		0	5		1	4							4	makes me wonder if they would be okay			6	nedd to get al types of peoples opinions	3	more opinions are good to have to see how people will take it	4	5	5	5	4	7	i read the instructions	1	1	38	1	1	1	3	4	2	3	2
235	2020-08-04 15:02	2020-08-04 15:03	0	100	70	1	2020-08-04 15:03	R_3gMm9zFEJqVm7q0	anonymous	EN	0.9		0	0		1	1	7	I don't know									7	I don't know	7	I don't know	7	7	7	6	7	1,2,3,4,5,6		0	0
236	2020-08-04 14:59	2020-08-04 15:03	0	100	210	1	2020-08-04 15:03	R_OfAMAogRNgZU7zb	anonymous	EN	0.9		0	0		1	2			7	Because if it's okay to eat pigs, why wouldn't it be okay to use their similarities to try to find ways to prolong the lives and the quality of lives of the sick							2	because you have to shake things up a little to make progress	1	I think a bunch of people who don't understand the plan and the reason for the pre-clinical trials will just throw a fit about it and straw man the entire issue.	1	1	4	1	4	7	I read the instructions	1	1	34	1	1	2	3	3	3	3	2
237	2020-08-04 15:00	2020-08-04 15:03	0	100	189	1	2020-08-04 15:03	R_2zZtEmWfnTGlyQ1	anonymous	EN	0.9		0	0		1	4							6	it is humane as possible and possible to save many lives			6	good to hear too much of a bubble	6	it is helpful to hear what most think as they have a different perspective	6	6	6	6	5	7	I read the instructions	1	1	48	2	2	1	6	5	2	3	1
238	2020-08-04 14:59	2020-08-04 15:03	0	100	215	1	2020-08-04 15:03	R_3oTMXLnjP0eAsYd	anonymous	EN	0.9		0	0		1	4							2	it seems very inhumane and sad			7	because the public can be right	6	to see if they support the use of animals so that the university doesn't damage their reputation	7	5	6	5	4	7	I read the instructions	1	1	24	1	2	1	5	5	1	1	3
239	2020-08-04 14:59	2020-08-04 15:03	0	100	209	1	2020-08-04 15:03	R_333bGatZrfwideO	anonymous	EN	0.9		0	0		1	5									7	to develop drug treatments	7	how the public feels about it.	7	who doesn't want new effective drugs?	7	7	4	7	5	7	I read the instructions	1	1	68	2	2	2	5	2	2	3	2
240	2020-08-04 15:01	2020-08-04 15:03	0	100	114	1	2020-08-04 15:03	R_2q9qM8NQMd9lORE	anonymous	EN	0.9		0	0		1	2			7	na							7	na	7	na	7	7	7	1	1	7	I read the instructions	1	0	29	1	2	2	5	5	2	3	1
241	2020-08-04 14:59	2020-08-04 15:03	0	100	265	1	2020-08-04 15:03	R_31vbWsSXjfGBpBu	anonymous	EN	0.7		0	0		1	2			1	Do not believe in this							4	Not sure	4	What the purpose is and is there another way	4	4	4	4	4	7	I read the instructions	1	1	19	1	2	1	3	4	3	3	2
242	2020-08-04 15:02	2020-08-04 15:03	0	100	45	1	2020-08-04 15:03	R_prV00VuBjtw6sPT	anonymous	EN	0.9		0	0		1	3					5	Great info					3	Not impersonation	6	Not the most important piece	3	4	6	5	5	1,2,4		0	0
243	2020-08-04 15:01	2020-08-04 15:03	0	100	115	1	2020-08-04 15:03	R_3oF84n1pnztyfhk	anonymous	EN	0.9		0	0		1	1	7	Nothing to it.									7	No reason	7	Nothing to do with it	7	7	7	7	7	7	Mice	0	0	43	2	2	2	4	3	1	3	2
244	2020-08-04 15:01	2020-08-04 15:03	0	100	149	1	2020-08-04 15:03	R_3dRndUI30KjqfVl	anonymous	EN	0.9		0	0		1	3					4	Not sure					4	Get different opinions	4	Na	4	4	4	4	4	7		0	0	64	1	1	1	2	4	3	3	2
245	2020-08-04 15:01	2020-08-04 15:04	0	100	134	1	2020-08-04 15:04	R_2AT35xjKBItItxW	anonymous	EN	0.7		0	0		1	5									4	Unconcerned with subject	7	To get a more accurate result	3	The feelings that negatively impact brand reputation	5	2	1	6	5	7		0	0	32	1	2	1	6	4	2	3	3
246	2020-08-04 14:58	2020-08-04 15:04	0	100	360	1	2020-08-04 15:04	R_3hDBdCjrpxianRO	anonymous	EN	0.9		0	0		1	1	7	Once a pain réponse is shown the activity is ceased.									7	Public support is required by the university	6	Last thing you want is a negative reaction from the public on research projects with animas.	6	7	6	7	7	7		0	0	69	2	1	2	6	5	2	3	1
247	2020-08-04 15:01	2020-08-04 15:04	0	100	159	1	2020-08-04 15:04	R_2xLxkrdGUnDQik6	anonymous	EN	0.9		0	0		1	2			6	it is important for us to know							2	because not all will be properly informed about why it is important or needed	2	i really don't know	2	2	2	4	4	7	I read the instructions	1	1	35	1	2	1	6	6	1	3	3
248	2020-08-04 14:58	2020-08-04 15:04	0	100	375	1	2020-08-04 15:04	R_OpYZjZ7uIYdvhEB	anonymous	EN	0.9		0	0		1	4							7	If it helps in the future it is worth it			2	It’s not up to public that aren’t experts on animals or science	2	Perplexed care more about animals than himans	2	1	1	4	4	7	I read the instructions	1	1	36	2	1	1	5	7	3	3	2
249	2020-08-04 15:02	2020-08-04 15:04	0	100	135	1	2020-08-04 15:04	R_Y94GgfbRcD5swIV	anonymous	EN	0.9		0	0		1	1	4	None									4	That's my opinion	4	None	6	6	6	1	1	7		0	0	49	2	2	1	2	3	1	3	1
250	2020-08-04 14:59	2020-08-04 15:04	0	100	315	1	2020-08-04 15:04	R_3KZ8pYM0jIkgX69	anonymous	EN	0.9		0	0		1	5									7	We need more/varied effective models for studying cancers.	4	The problem with getting feedback from the public is that the average person is very science-illiterate. That means that cannot accurately weigh risk/benefit of proposed research protocols.	4	I don‘t think there is any.	2	4	4	4	4	7	I read the instructions	1	1	27	1	2	1	6	3	1	1	3
251	2020-08-04 14:59	2020-08-04 15:04	0	100	335	1	2020-08-04 15:04	R_1CDsJHrxhgiSwnu	anonymous	EN	0.9		0	0		1	1	1	I do not support animal research involving injury or death except under extreme circumstances.									4	I'm not sure that the general public has the right to weigh in on what you are doing.	5	Some people will care greatly but most don't care about this issue and mice in particular. I'm not sure that a lay person can provide useful input as to whether or not it's appropriate.	4	3	2	7	5	7	I read the instructions	1	1	58	1	1	2	5	7	2	2	3
252	2020-08-04 15:00	2020-08-04 15:04	0	100	254	1	2020-08-04 15:04	R_31NliSlYxTjbS0D	anonymous	EN	0.9		0	0		1	2			5	i dont like that we have to do this but until something better is discovered it is necessary							3	not important as it needs to be done	4	im not sure as the general public dosent know enough	3	3	3	4	4	7	I read the instructions	1	1	72	1	2	2	4	1	3	3	2
253	2020-08-04 15:01	2020-08-04 15:04	0	100	225	1	2020-08-04 15:04	R_2QErdx3ziMB4Eg3	anonymous	EN	0.9		0	0		1	3					1	It's pretty clear the adverse affects smoking has on pregnancy and children, I don't think it needs to be studied further, especially not on mice that are going to be killed after the study. It just seems like an unnecessary study, we have no need to study this further.					5	It's good to get feedback from a variety of sources/individuals.	5	They can provide valid information and it would also make others aware of what the university is studying or planning to do.	5	5	3	4	4	7	I read the instructions	1	1	33	1	1	1	5	4	2	3	4
254	2020-08-04 15:00	2020-08-04 15:04	0	100	277	1	2020-08-04 15:04	R_2bHoPqJ4VDfb3mp	anonymous	EN	0.9		0	0		1	5									4	I don't really have a opinion as long as we the get their answers	7	Because the public is who's fighting cancer and diseases like this every day.	4	I don't really have a opinion.	7	7	7	4	4	7		0	0	29	1	1	2	2	1	1	3	3
255	2020-08-04 15:00	2020-08-04 15:05	0	100	247	1	2020-08-04 15:05	R_3MMBQrrogUSSoRv	anonymous	EN	0.9		0	10		1	4							5	because of scientific purpose			6	they selects the senators and they make laws	5	this is the right way	6	5	5	2	6	7	I read the instructions	1	1	43	2	1	1	6	7	1	3	3
256	2020-08-04 15:02	2020-08-04 15:05	0	100	147	1	2020-08-04 15:05	R_2YmtnbRVabqe9GM	anonymous	EN	0.9		0	0		1	1	4	No comment									3	No opinion	4	No comment	4	4	4	4	4	7	I read the instructions	1	0	25	1	2	2	5	3	1	3	2
257	2020-08-04 15:02	2020-08-04 15:05	0	100	183	1	2020-08-04 15:05	R_1hK1CJZndLbFxlI	anonymous	EN	0.9		0	0		1	2			4	not sure							4	not sure	4	not sure	4	4	4	4	4	7	ZI read the instructions	1	0	59	1	1	2	2	4	1	3	4
258	2020-08-04 15:00	2020-08-04 15:05	0	100	285	1	2020-08-04 15:05	R_10Ynm1x4W5bZeBU	anonymous	EN	0.9		0	0		1	5									7	I SUPPORT IT	7	So people wont start riots	1	people riot to much over anything	1	5	1	1	7	1,2,5		0	0
259	2020-08-04 15:01	2020-08-04 15:05	0	100	254	1	2020-08-04 15:05	R_2ZWDfSYPVBlHgCm	anonymous	EN	0.9		0	0		1	1	4	On one hand I get how it could benefit humans, ok the other hand mice still are a living animal with feelings. Morally speaking it’s wrong.									5	You need the support of public to buy into a study or even be willing to look into its results good or bad.	3	The types of pain the mice would endure. The length.	3	4	3	2	2	7	I read the instructions	1	1	28	1	2	2	5	4	2	3	2
260	2020-08-04 15:01	2020-08-04 15:05	0	100	230	1	2020-08-04 15:05	R_11Z6knm2qYsFiRt	anonymous	EN	0.9		0	0		1	5									4	not sure if it is humane	6	would be nice to see what everyone thinks	5	I hate that animals have to be put through so much	5	5	6	5	4	7		0	0	82	1	1	1	3	2	1	3	3
261	2020-08-04 14:59	2020-08-04 15:05	0	100	383	1	2020-08-04 15:05	R_1hDL5aqPtYBuDBd	anonymous	EN	0.9		0	0		1	5									6	Could help significantly with finding a cure for skin cancer	7	Would make public more aware of procedures and gain support	4	Make them understand the usefulness of testing and gain support	7	7	6	4	4	7	I read the instructions	1	1	57	1	2	1	5	4	2	3	2
262	2020-08-04 15:02	2020-08-04 15:05	0	100	182	1	2020-08-04 15:05	R_0wGF1KW821xSwWB	anonymous	EN	0.9		0	0		1	2			5	If it will help humans it might be worth it							2	It will just lead to arguements	2	It would be more useful to get input from scientists	2	1	2	4	4	7	I read the instructions	1	1	64	1	2	1	5	6	2	3	2
263	2020-08-04 15:00	2020-08-04 15:05	0	100	285	1	2020-08-04 15:05	R_3PXnZd7mvNRFsul	anonymous	EN	0.9		0	0		1	5									1	No testing should be done on animals	5	Because it is it's that simple	4	Finding out how many people think it would be wrong	4	4	1	1	1	7	I read the instructions	1	1	41	1	1	2	4	4	2	3	1
264	2020-08-04 15:00	2020-08-04 15:05	0	100	327	1	2020-08-04 15:05	R_2Twai8pduPunjwg	anonymous	EN	0.9		0	0		1	3					1	We already know smoking is very harmful. I don’t care for animal testing.					6	We should have a say in the research our local university is conducting.	5	We have an intelligent university town community. They would be thoughtful in their decisions around this. Community support for a local university is important.	5	5	7	5	4	7		0	0	63	1	2	1	5	4	2	3	3
265	2020-08-04 15:01	2020-08-04 15:05	0	100	269	1	2020-08-04 15:05	R_21HZapeMZt6lzIm	anonymous	EN	0.9		0	0		1	3					2	I hate killing things					5	Living creatures are being killed	5	Maybe use so many animals in a given time that way not to many animals are harmed	3	4	6	4	4	1,2,5,7	rabbit	0	0
266	2020-08-04 15:00	2020-08-04 15:05	0	100	313	1	2020-08-04 15:05	R_3lYpCILBFqb5VEn	anonymous	EN	0.9		0	0		1	5									7	It will help people with skin cancer	4	The university knows more than I do about these things	4	I don't know	4	4	4	7	4	7	I read the instructions	1	1	58	2	1	2	6	6	2	3	1
267	2020-08-04 15:02	2020-08-04 15:05	0	100	216	1	2020-08-04 15:05	R_C7DQD2hvCTDPJnP	anonymous	EN	0.9		0	10		1	5									4	Of course I hate that animals have to die.	5	Because the public deserves an input!	3	I feel as though it should always be a last resort!	4	6	4	2	3	3,4,5		0	0
268	2020-08-04 15:01	2020-08-04 15:06	0	100	257	1	2020-08-04 15:06	R_uyWqWRO820DZX69	anonymous	EN	0.9		0	0		1	5									4	It's odd to reproduce them then use them I would like to know how many would die for this test	7	Cause your killing	7	I just think it would be useful to get others opions	4	5	6	7	7	7	I read the instructions	1	1	33	1	1	1	4	4	2	3	1
269	2020-08-04 15:02	2020-08-04 15:06	0	100	217	1	2020-08-04 15:06	R_W9HZKEZRwdVOBJn	anonymous	EN	0.9		0	0		1	1	2	It’s mean to the animals if they are suffering.									7	Big companies need to understand the public.	6	A greater understanding of what people think is humane, even if it could help humans in the long run.	6	6	5	4	3	7		0	0	29	1	2	1	5	4	2	3	2
270	2020-08-04 15:02	2020-08-04 15:06	0	100	193	1	2020-08-04 15:06	R_2UVHBiCk79aTwWi	anonymous	EN	0.9		0	0		1	5									5	We need to have testing.	6	The public needs to be informed about what happens in research	5	The opinions of the public about what they think and how research should be conducted	5	5	5	4	5	1		0	0
271	2020-08-04 15:02	2020-08-04 15:06	0	100	200	1	2020-08-04 15:06	R_ZqICdN0WignNx6h	anonymous	EN	0.9		0	0		1	4							4	Sort of wrong to test on animals but using humans is no different anyways			7	Get answers from people	6	Considerations from others	7	5	5	4	4	7	I read the instructions	1	1	20	2	2	2	2	2	2	3	3
272	2020-08-04 15:00	2020-08-04 15:06	0	100	349	1	2020-08-04 15:06	R_1OUDawh1mtPyB5v	anonymous	EN	0.9		0	0		1	4							6	If it helps humans with this disease, it's a worthwhile risk.			4	That's tough because some will say no and some will say yes, but human life is very important.	5	I would prefer tests where the animals will not suffer and if if asked, probably wouldn't approve.	5	5	4	4	4	7	I read the instructions	1	1	63	1	2	1	5	3	2	3	2
273	2020-08-04 14:59	2020-08-04 15:06	0	100	396	1	2020-08-04 15:06	R_rijosxEN9tQTvKF	anonymous	EN	0.9		0	0		1	2			5	It seems to be an easily solvable problem we just lack supplies to do so							5	public involvement upfront can avoid conflict later	4	Acting in secret never goes over well	5	5	1	4	4	7	I read the instructions	1	1	44	2	1	1	6	6	2	3	2
274	2020-08-04 15:00	2020-08-04 15:06	0	100	388	1	2020-08-04 15:06	R_247PO68uFzHqfVP	anonymous	EN	0.9		0	0		1	2			4	I do and dont I feel it is necessary for research but the should be humain as possible							3	I affects the surrounding public then yes	5	Today society can be alot of trouble an take things our to context	1	3	5	4	4	7	I read the instructions	1	1	49	1	1	2	3	6	2	3	2
275	2020-08-04 14:59	2020-08-04 15:06	0	100	456	1	2020-08-04 15:06	R_2v0NtjHu3WeRVlh	anonymous	EN	0.9		0	0		1	3					7	i willing to support this because it is great idea.					4	i am neutral feeling	5	to let pleople know	5	5	5	4	4	7	I read the instructions	1	1	38	1	1	2	4	3	1	3	3
276	2020-08-04 15:00	2020-08-04 15:06	0	100	390	1	2020-08-04 15:06	R_2rTxkrtgKev9S7I	anonymous	EN	0.9		0	0		1	1	7	I support this research because medicine must progress into good. I understand the mice are being treated bad, but that's how life is and the evolution of modern life is unfortunately impossible without any sacrifices. After all these tests, doctors can prescribe drugs that people really need.									7	because public must know what is going on with some animals	5	it will be useful, so people know that these animals are used for people treatments. not for something else: like fashion.	5	5	7	7	7	7	I read the instructions	1	1	28	1	2	1	3	4	1	3	2
277	2020-08-04 14:59	2020-08-04 15:06	0	100	431	1	2020-08-04 15:06	R_3m1xYmIxa5UeXrv	anonymous	EN	0.9		0	0		1	1	6	i would support because we need to figure out if the new drugs will work. Sometimes i feel we don,t have a choice but to use the mice.									7	you need to get a feel from the public how they feel about this kind of research. This way the university can decide to go forward using the animals or not	7	you need to know the % of people that are for or against the use of animals before you go forward	7	6	6	7	7	7	I read the instructions	1	1	64	1	1	1	2	6	2	3	2
278	2020-08-04 15:01	2020-08-04 15:06	0	100	316	1	2020-08-04 15:06	R_1opAvV9e8nTMEXk	anonymous	EN	0.9		0	0		1	1	5	it may help someone									6	they need to be informed	3	anything	4	4	4	6	4	7	I read instructions	1	1	59	1	1	1	6	3	3	3	2
279	2020-08-04 15:03	2020-08-04 15:07	0	100	231	1	2020-08-04 15:07	R_3e7Yjqnp9AG95p9	anonymous	EN	0.9		0	0		1	3					6	I would be willing to participate because it is for the better of researching and finding.					6	i think it is important to ask for broader public because there is a mix of different people in opinion.	6	I would consider the input because it is good to have a broad range of results	6	5	6	5	6	7	I read the instructions	1	1	26	2	2	1	6	3	2	3	3
280	2020-08-04 15:02	2020-08-04 15:07	0	100	248	1	2020-08-04 15:07	R_31tiMqhSqFRJPey	anonymous	EN	0.9		0	0		1	2			5	Can't test on humans							7	Public funds a lot o research so know where our money goes	5	Gauge public opinion	6	5	5	4	5	1,2,4,6		0	0
281	2020-08-04 15:00	2020-08-04 15:07	0	100	365	1	2020-08-04 15:07	R_1BWMNg9sCC6qcop	anonymous	EN	0.9		0	0		1	4							3	I don't believe in harming animals for testing.			5	I feel the public should know about testing on animals, even for research.	4	I think it it would be useful to find out how people feel about using animals this way. People often have definite ideas about using animals and it is helpful to find out what opinions are out there.	4	4	4	4	4	7		0	0	59	1	1	1	2	1	3	1	2
282	2020-08-04 15:04	2020-08-04 15:07	0	100	150	1	2020-08-04 15:07	R_1jBabCUXhHGPNb6	anonymous	EN	0.9		0	0		1	3					7	It’s safer than using actual people for these tests					7	It’s good to get an opinion from a variety of people.	7	N/A	7	4	1	7	7	1,2,3,5		0	0
283	2020-08-04 14:59	2020-08-04 15:07	0	100	441	1	2020-08-04 15:07	R_2zpSd38c96p6TpH	anonymous	EN	0.9		0	0		1	3					4	Mice are rodents so it is not that terrible to experiment on them.					5	It is important to know how the public feels about certain research to better understand how certain substances affect humans.	5	They would want to know that not being experimented on inhumanely.	6	5	1	4	4	7	I read the instructions	1	1	44	1	1	2	3	5	2	3	1
284	2020-08-04 14:59	2020-08-04 15:07	0	100	462	1	2020-08-04 15:07	R_2EiLQIRFpufjJx4	anonymous	EN	0.9		0	0		1	5									1	Why cause pain to any kind of animal for research when there are other ways to learn about various diseases?	7	It helps to get a broader understanding of research for diseases rather than just a committee made of a lower number of people.	7	There must be other ways to research diseases than harming living animals.	7	7	2	1	1	7	I read the instructions	1	1	67	1	2	1	5	1	2	3	1
285	2020-08-04 15:06	2020-08-04 15:07	0	100	68	1	2020-08-04 15:07	R_1g1RZbsyPuA0IF6	anonymous	EN	0.9		0	10		1	1	5	none									4	no	5	none	5	5	5	5	6	2,3		0	0
286	2020-08-04 15:02	2020-08-04 15:07	0	100	279	1	2020-08-04 15:07	R_2czu5Wfpy064lBx	anonymous	EN	0.9		0	0		1	4							5	need to find a cure			5	get more opions	3	see what most people thought	3	3	3	3	4	7	I read the instructions	1	1	73	1	1	2	2	3	1	3	2
287	2020-08-04 15:01	2020-08-04 15:07	0	100	342	1	2020-08-04 15:07	R_27WCbZgFXC3aJy8	anonymous	EN	0.9		0	10		1	4							3	Even if monkey share similar DNA doesn't mean is right that use them			5	It make us see we have some say in stuff	4	Because it allows to see what happens	4	4	6	5	5	7		0	0	34	2	2	1	2	1	1	3	2
288	2020-08-04 15:01	2020-08-04 15:07	0	100	351	1	2020-08-04 15:07	R_1nPZdJeRenVyAhr	anonymous	EN	0.9		0	5		1	4							5	I do but I wish there was another way but I think a cure for Parkinson far outweighs the use of monkeys. I love all animals and this is very hard to admit			6	I think it is good because it demonstrates transparency although I think that ultimately if there is a chance for a cure that should have a priority	3	To answer truthfully and thoughtfully. They need to put themselves in the same position as someone with parkinson	5	5	4	5	4	7		0	0	64	1	2	1	6	7	2	1	3
289	2020-08-04 14:59	2020-08-04 15:07	0	100	471	1	2020-08-04 15:07	R_p4o2Q9rS8kjpygx	anonymous	EN	0.9		0	0		1	4							1	Animals which are perfectly healthy should not be used as a scientific experiment			7	Everyone should be aware of what is being done with these animals	4	The reasons why and why not	6	5	1	4	4	7	I read the instructions	1	1	58	1	1	1	3	5	1	1	1
290	2020-08-04 15:02	2020-08-04 15:07	0	100	298	1	2020-08-04 15:07	R_30kLq7Ub8qXTS85	anonymous	EN	0.9		0	0		1	4							7	The goal of curing a disease shows a greater love of human beings than monkeys. It is better to cure humans than over protect monkeys.			4	Too time consuming	1	A small sampling of people to understand their views.	1	1	1	7	7	7	I read the instructions	1	1	51	2	1	1	3	4	2	3	1
291	2020-08-04 15:00	2020-08-04 15:07	0	100	429	1	2020-08-04 15:07	R_25tMqma13nWWmVQ	anonymous	EN	0.9		0	0		1	4							4	Not sure how I feel			7	To see if people are ok with the testing	4	It would be useful to know ahead of time if people would be supportive, and not have to deal with opposition later	6	6	6	6	6	7	I read the instructions	1	1	68	1	2	2	3	3	3	3	5
292	2020-08-04 14:59	2020-08-04 15:07	0	100	516	1	2020-08-04 15:07	R_2wo60RNbpHa9mKk	anonymous	EN	0.9		0	0		1	1	6	I know mice are commonly used to test medical treatments and it's necessary to find more treatment options for humans									7	It is always good to get many oppionse before doing anythinh	7	It helps to have input from a third party	7	7	7	7	7	7	I read the instructions	1	1	36	1	2	1	2	4	1	3	2
293	2020-08-04 15:04	2020-08-04 15:07	0	100	193	1	2020-08-04 15:07	R_USeMz3jZhu11wkh	anonymous	EN	0.9		0	0		1	4							6	Parkinson’s patients don’t seem to have any good options. This isn’t ideal, but I think it’s worth the sacrifice.			4	Not sure the public would have the knowledge to evaluate.	2	Can’t think of anything specific.	3	4	6	4	4	7	I read the instructions	1	1	61	2	2	2	5	7	2	3	2
294	2020-08-04 15:03	2020-08-04 15:07	0	100	249	1	2020-08-04 15:07	R_2zD3vpZlXumEEmD	anonymous	EN	0.9		0	0		1	1	7	Testing needs to be performed to benefit human. Using animal to test is a necessary evil.									4	Input should not be required.	1	As long as the animal in the test is not too close to human spieces	1	1	1	6	5	7	Mouse	0	0	56	1	1	1	5	7	2	3	1
295	2020-08-04 15:00	2020-08-04 15:08	0	100	436	1	2020-08-04 15:08	R_1q58Vn1oabnSXfZ	anonymous	EN	0.9		0	0		1	1	7	hopefully it will help with chronic pain study for adults.									4	some might not agree	6	i'm not sure	4	5	5	5	5	7		0	0	67	1	1	2	2	4	2	3	2
296	2020-08-04 14:57	2020-08-04 15:08	0	100	631	1	2020-08-04 15:08	R_3IaAOYzh3XrLnkt	anonymous	EN	0.9		0	0		1	2			6	I hate the idea of anything being euthanized.							1	The public would have no idea if this is bad or good based on th explanation.	1	Nothing would be worthwhile as I do not think the public would have a reasonable idea of what to do.	1	1	1	6	5	7	I read the instructions	1	1	70	2	2	1	5	6	1	3	3
297	2020-08-04 15:02	2020-08-04 15:08	0	100	390	1	2020-08-04 15:08	R_1M5JwnOJ156s1IR	anonymous	EN	0.9		0	0		1	3					7	They are just mice					1	The public could object and interfere	1	Smokers reading the results and quitting	1	1	1	1	1	7	Mice	0	0	48	1	1	2	6	1	1	3	1
298	2020-08-04 15:07	2020-08-04 15:08	0	100	67	1	2020-08-04 15:08	R_2z7HdYLev4YyMTs	anonymous	EN	0.9		0	0		1	4							7	jk,juhyrtgefrwedwsaq			7	78K6J75H6Y4GT3R3EWQ	6	kjyhtrgefd	7	5	6	7	7	1,2,4		0	0
299	2020-08-04 14:58	2020-08-04 15:08	0	100	604	1	2020-08-04 15:08	R_1posDqXmvmB8gon	anonymous	EN	0.9		0	0		1	2			3	This sounds to me a lot like a Frankenstein test that would be rather fishy for me to support. The humane nature of pigs is questionable and I would be very hesitant to invest in. So pretty much, I would likely skip it.							6	For controversial tests like this, you really need to let the public know what your intentions are so that they can better understand the honest intentions of the scientists and making sure that everything is being treated fairly.	2	Useful input would have to include a mixture of opinions and facts that help supplement the goals of the testing and to better inform the audience that the objective is attainable.	7	6	5	3	2	7	I read the instructions	1	1	33	2	1	1	3	3	1	3	3
300	2020-08-04 14:59	2020-08-04 15:09	0	100	556	1	2020-08-04 15:09	R_2EG27z6RHxhgjDZ	anonymous	EN	0.9		0	0		1	4							7	WE NEED THIS RESEARCH TO HELP PEOPLE			7	the more people asked about it the more information we get	7	some people know more than others and could give valuable points that others don't think about	7	7	7	5	4	7	I read the instructions	1	1	70	1	1	2	1	5	2	3	2
301	2020-08-04 15:02	2020-08-04 15:09	0	100	395	1	2020-08-04 15:09	R_OcJKKTb7nIqmMVP	anonymous	EN	0.9		0	0		1	3					6	We need to do it to better understand our world.					3	lean to unimportant as the general public aren't the experts and will ask on feelings rather than facts	1	i'm not sure any input is useful. but i think they should be notified.	3	2	5	5	4	7	I read the instructions	1	1	42	2	1	1	6	6	2	3	2
302	2020-08-04 15:03	2020-08-04 15:09	0	100	321	1	2020-08-04 15:09	R_2zMg39QKr3nD7ES	anonymous	EN	0.9		0	0		1	4							4	hard for me to justify animals in cages for most reasons			5	public is involved in the outcome either way	3	if they knew the end results could lead towards a cure	3	5	5	5	5	7	I read the instructions	1	1	65	2	1	1	3	3	2	3	1
303	2020-08-04 15:01	2020-08-04 15:09	0	100	446	1	2020-08-04 15:09	R_1qakvaj3VdN8XVG	anonymous	EN	0.9		0	0		1	5									6	If it helps to find a cure for cancer,I am for it	7	If they are being asked for input,it should from the beginning.	3	I am sure most animal lovers would protest.	5	4	1	6	6	7	I read the instructions	1	1	66	1	1	1	5	4	2	3	1
304	2020-08-04 15:02	2020-08-04 15:09	0	100	383	1	2020-08-04 15:09	R_Q4lNmk4Nj8SS1Db	anonymous	EN	0.9		0	0		1	2			4	I don't like the fact that animals get used for research because it is cruel							7	to get advice from the community	7	it would help me determine what to do next	4	7	4	4	1	1		0	0
305	2020-08-04 15:06	2020-08-04 15:09	0	100	165	1	2020-08-04 15:09	R_25uRLYIrptMZhys	anonymous	EN	0.9		0	0		1	1	4	it is mice gross									4	not sure what tis is	4	not sure	4	4	4	4	4	7		0	0	50	1	1	1	2	4	3	3	3
306	2020-08-04 15:04	2020-08-04 15:09	0	100	291	1	2020-08-04 15:09	R_3fHs9B5m4nb3Jj8	anonymous	EN	0.9		0	0		1	2			6	As long as it is done professionally and the pigs do not suffer undo pain, it's OK.							4	Some people are stupid and will not listen to what the doctors say	3	Involving more people does not guarantee a positive response.	3	4	4	6	4	7	I read the instructions	1	1	63	1	2	1	5	4		3	1
307	2020-08-04 15:04	2020-08-04 15:09	0	100	321	1	2020-08-04 15:09	R_2e8TyUlh4NOElBg	anonymous	EN	0.9		0	0		1	3					3	the euthanization bothers me					7	different opinions help	5	no answer	6	4	4	4	4	7	I read the instructions	1	1	67	1	1	2	5	4	2	3	1
308	2020-08-04 14:59	2020-08-04 15:09	0	100	639	1	2020-08-04 15:09	R_2xJdvDdBAstrJ5j	anonymous	EN	0.9		0	0		1	1	4	Agree they are needed to further advance human research									5	Even more so during current pandemic	5	Get broader support	5	6	5	6	7	7	Mice	0	0	39	2	1	1	5	4	1	3	2
309	2020-08-04 15:02	2020-08-04 15:10	0	100	481	1	2020-08-04 15:10	R_1OAEQMFmrQa09gW	anonymous	EN	0.9		0	0		1	4							5	I don't like animals used in studies; but, for those people who's lives are cut short and families in pain and wish there was a cure.			5	i don't think so... most people will say - don't hurt the animals without knowing or thinking about the end results	2	the only question is whether they think animals should be used for testing... if they are family with parkinson's; they'll probably be for it... otherwise, they won't know the scientific info that can be gathered	2	2	2	6	4	7	i read the instructions	1	1	65	1	1	1	5	4	3	3	4
310	2020-08-04 15:00	2020-08-04 15:10	0	100	597	1	2020-08-04 15:10	R_3emObJZR1qyExxY	anonymous	EN	0.9		0	5		1	5									7	so that better drugs can be developed to cure humans	3	because there will be as many opinions as people responding to the survey and nothing will be accomplished	5	useful input would be for the public to know that the research is taking place and what the research is	2	6	7	3	5	7		0	0	63	1	1	1	6	5	1	3	2
311	2020-08-04 15:05	2020-08-04 15:10	0	100	317	1	2020-08-04 15:10	R_24d6U1bsqPKjOdr	anonymous	EN	0.9		0	5		1	2			4	I am on the fence about this, although it is for the good of humanity I have issues with the animals lives too							4	Cannot think that the use of animals in this case can be overridden by humans lives	6	not everybody has the same values on life	6	5	6	4	4	1,2,5		0	0
312	2020-08-04 15:04	2020-08-04 15:10	0	100	391	1	2020-08-04 15:10	R_1Ln9YCvIJMryoVW	anonymous	EN	0.9		0	0		1	1	6	If it helps people it’s worth it.									5	To get other opinions and ideas	7	I care about animals but realize people are more important and if using them for research helps humans it’s worth it.	6	6	4	5	4	7		0	0	55	2	1	1	3	7	2	3	1
313	2020-08-04 15:07	2020-08-04 15:10	0	100	210	1	2020-08-04 15:10	R_PHiWNrNrQdvSq7T	anonymous	EN	0.9		0	0		1	2			7	cause this university is very valuable							7	its important	7	i obviously would like consider	7	7	7	7	7	1,4,6		0	0
314	2020-08-04 15:07	2020-08-04 15:10	0	100	187	1	2020-08-04 15:10	R_3stzi588GVe4Gdw	anonymous	EN	0.9		0	0		1	1	4	Na									4	Na	3	Na	4	5	4	4	4	7		0	0	49	1	1	1	2	3	3	3	5
315	2020-08-04 15:04	2020-08-04 15:11	0	100	396	1	2020-08-04 15:11	R_3oQSUOS0jyGx4y5	anonymous	EN	0.9		0	0		1	5									5	The process sounds gruesome but I guess the research needs to be done.	5	Public input is better than protests later.	5	It is best for the university to be upfront with their research methods to avoid public protests later and possibly reduce donations.	7	6	5	7	5	1,6,7	rats	0	0
316	2020-08-04 15:03	2020-08-04 15:11	0	100	472	1	2020-08-04 15:11	R_2EAkYUBSvLEsBTr	anonymous	EN	0.9		0	0		1	5									6	I am willing to see most anything for a cancer cure.	6	It provides a broader view of the proposal.	3	It is an opinion from the average person on the street not connected to the University.	6	4	5	6	7	7	I read the instructions.	1	1	64	2	1	1	3	5	2	3	1
317	2020-08-04 14:59	2020-08-04 15:11	0	100	729	1	2020-08-04 15:11	R_2b30he5YP6tBRcS	anonymous	EN	0.9		0	5		1	4							1	I just do not believe that the animal should be given the disease. If they had it to begin with and we were to try the procedures with them, that would be preferable.			4	I am not sure it would really matter as to what the public would think.	5	Useful input would be points of view that would induce thought to all involved regardless of the outcome.	3	3	3	4	4	7	I read the instructions	1	1	62	2	2	2	2	1	3	3	2
318	2020-08-04 15:00	2020-08-04 15:11	0	100	672	1	2020-08-04 15:11	R_3qWGKi7ZVRKBYXt	anonymous	EN	0.9		0	0		1	2			5	If the study is conducted with the minimum amount of care for the pigs, I would be likely to support the research. Experimentation with transplants shouldn't really be done with humans.							3	There's always a group who will oppose research done with animals. However, it is necessary to conduct research with animals before it is with humans. Kindness to the animals is a concern, of course.	2	not sure -- appeal to the general public might very well stop all experimentation & research.	2	4	1	2	3	7	I read the instructions	1	1	67	1	2	2	3	2	2	3	1
319	2020-08-04 15:06	2020-08-04 15:11	0	100	346	1	2020-08-04 15:11	R_331OphIDUAoGjv7	anonymous	EN	0.9		0	0		1	4							6	for the good of mankind			4	uninformed populace	5	It would have to come from a knowledgable person, but these things turn into advocacy nuts getting involved	3	3	1	4	4	7	I read the instructions	1	1	61	2	1	2	6	6	2	3	1
320	2020-08-04 15:02	2020-08-04 15:11	0	100	566	1	2020-08-04 15:11	R_cOPmCT5t3E2ppmx	anonymous	EN	0.9		0	5		1	5									4	I have no idea how I feel about this procedure. To me it's no big deal I guess.	4	Makes no difference to me.	4	So we the public would have a say in things.	4	4	4	4	4	7	I read the instructions	1	1	64	1	1	1	2	2	3	3	2
321	2020-08-04 14:59	2020-08-04 15:12	0	100	721	1	2020-08-04 15:12	R_wRacxZaDzhOhK01	anonymous	EN	0.9		0	0		1	3					7	My mother was a heavy smoker from an early age. I suffer from COPD, depression, and anxiety from my teenage years. I have never smoked yet I suffer from COPD caused by second-hand smoke					3	The public has no understanding of the reality of certain diseases unless they or a loved one has them.	1	Unless an individual understands the reality of certain conditions and diseases, I personally don't think the public should have an imput	1	1	1	4	7	7	I read the instructions	1	1	62	1	2	2	2	1	2	3	2
322	2020-08-04 15:00	2020-08-04 15:12	0	100	715	1	2020-08-04 15:12	R_1EiWDdc6cLVhRDs	anonymous	EN	0.9		0	0		1	3					4	The mice are pretty much expendable stock and their offspring will be as well. I guess it would also matter how the mice would be treated, comfortable, fed and exercised well, have fresh air and real light. They are living creatures and deserve that much especially if it’s known they will only have a limited life.					7	Medical testing and research can’t be done in a “bubble” since the results can and will effect the whole world. The broader the scope of opinions and ideas gathered gives more information and that is useful.	3	This is a stupid request since my prior response already covered this. The more data received and made available gives the research the best informed choices. A major drawback however is the limited public understanding regarding said research.	7	4	5	6	4	7	I read the instructions	1	1	43	1	2	1	4	5	3	3	5
323	2020-08-04 15:06	2020-08-04 15:12	0	100	333	1	2020-08-04 15:12	R_1QgqHCqM7ITZsm6	anonymous	EN	0.9		0	5		1	5									7	important research requirement	5	pulse of the average american	3	diversity of viewpoints and education	4	6	3	5	7	7	I read the instructions	1	1	67	2	1	2	5	4	2	3	1
324	2020-08-04 15:08	2020-08-04 15:12	0	100	268	1	2020-08-04 15:12	R_4Ubj0umxcQv6tpL	anonymous	EN	0.9		0	0		1	3					4	WE NEED TO HAVE SOMETHING TO TEST THIS ON					7	WE NEED INPUT FROM THE MANY NOT THE FEW	1	WE NEED SOMETHING OTHER THAN HUMANS TO TEST ON; ANIMALS ARE JUST ANIMALS	7	7	7	4	4	7	RAT OR MOUSE	0	0	59	1	1	1	4	4	3	3	1
325	2020-08-04 15:07	2020-08-04 15:12	0	100	304	1	2020-08-04 15:12	R_2rAe9SBISZ4Y5QW	anonymous	EN	0.9		0	0		1	3					5	The research is important. But I hate to see any animal used solely for experiments.					5	Again, using an animal’s life for solely experimenting is cruel.	3	The accountability will be greater.	5	5	7	4	4	7	I read the instructions	1	1	60	1	1	1	5	6	1	3	3
326	2020-08-04 15:01	2020-08-04 15:12	0	100	648	1	2020-08-04 15:12	R_2CymOkjWPp82wyo	anonymous	EN	0.9		0	0		1	2			7	I don't see any reason why they should do the research							7	it would help in getting other to help	7	the resurch would help people	7	7	7	4	4	1		0	0
327	2020-08-04 15:09	2020-08-04 15:12	0	100	193	1	2020-08-04 15:12	R_3lLitqI8mXcEIC6	anonymous	EN	0.9		0	0		1	1	3	I’ve heard that mice testing has so little correlation to human effects that the scale of its use is wasteful									5	Experience and knowledge vary far more in real life than in a controlled setting	4	Obviously the public (which includes scholars and scientists as well) could provide and benefit from info	7	7	4	6	4	7	I read the instructions	1	1	26	2	2	2	3	3	1	3	3
328	2020-08-04 15:03	2020-08-04 15:13	0	100	616	1	2020-08-04 15:13	R_3Kvl4vlhuK6vnIE	anonymous	EN	0.9		0	0		1	1	7	yes, it may hurt the mice. But it is in my understanding that the mice know they have an important role in finding cures and treatments, the same with hunting animals, the animals know they have role in acting as a food for humans, it is the way of life after all. But saying that, experiments should not be to enact cruelty to animals for the fun or pleasure of it. In the Gods eyes I see it as per…									7	because if the public learns about the mistreatments that they to animals, the animal rights activists will reallly be mad.	7	mostly the public whats to know if the animals are getting hurt, and if this will be worth it to research and fund. to outweigh the risks and pros and cons kind of things	7	7	7	3	6	7	I read the instructions	1	1	35	2	2	2	5	5	2	3	2
329	2020-08-04 15:00	2020-08-04 15:13	0	100	803	1	2020-08-04 15:13	R_2wF99xJvSEmO8K2	anonymous	EN	0.9		0	0		1	4							1	I am not really an animal activist and I know using a monkey for testing can be important I can't agree with putting any animal through this testing process. It just doesn't feel humane.			7	I think things can get very focused when deciding to do studys so getting input from the broader public would give a less biased consensus on the testing protocol.	7	I feel the broader public opinion the less bias research will be if the opinions are really taken into consideration.	3	4	7	4	4	7	I read the instructions	1	1	71	1	1	2	3	3	2	3	1
330	2020-08-04 15:12	2020-08-04 15:14	0	100	70	1	2020-08-04 15:14	R_3j119MbEwaVaZBA	anonymous	EN	0.9		0	0		1	2			4	i don’t condone using anaimals.							4	dk	4	dk	5	4	2	4	3	1,2,5,6		0	0
331	2020-08-04 15:11	2020-08-04 15:14	0	100	151	1	2020-08-04 15:14	R_DAyvbmQifr2kdm9	anonymous	EN	0.9		0	0		1	2			6	Great service							5	Great service	6	Great service	6	5	5	6	6	7	I read the instructions	1	1	26	2	2	1	2	4	1	3	2
332	2020-08-04 15:12	2020-08-04 15:14	0	100	131	1	2020-08-04 15:14	R_3h5sErw9hY0CnSq	anonymous	EN	0.9		0	0		1	3					1	I don’t condone to it					7	Helps you learn new wY of things	7	Don’t know	7	7	7	7	1	1,2,4,5,6		0	0
333	2020-08-04 15:03	2020-08-04 15:14	0	100	695	1	2020-08-04 15:14	R_1OE8OMoXHQQ0Ulo	anonymous	EN	0.9		0	0		1	3					4	The mice are bred as tools for research. The property of whoever the planners are can do whatever they want with them. The process seems a little cruel, but that is often the case with research.					5	It is input. Which will be part of an informed decision.	3	Anything that is not emotion driven.	5	4	3	4	5	7	I read the instructions.	1	1	67	2	1	1	5	3	1	3	2
334	2020-08-04 14:59	2020-08-04 15:15	0	100	945	1	2020-08-04 15:15	R_YWkwjnNGb8jdIdj	anonymous	EN	0.9		0	5		1	2			7	I feel like we kill pigs to eat and if they can help in the health field that would also be good.							6	That gives the public input and they become a part of your decisions. (Not hiding behind their backs, so to speak)	2	How they feel about your research, what it will be used for and/or why it is needed.	4	5	4	6	6	7	I read the text!	1	1	80	1	1	1	6	4	1	3	2
335	2020-08-04 15:12	2020-08-04 15:15	0	100	158	1	2020-08-04 15:15	R_3qVgzZ9CmbE7NH4	anonymous	EN	0.9		0	0		1	4							4	why harm innocent animals?			4	i don't like harming innocent animals	4	it might be helpful	4	4	4	4	4	7	Monkeys	0	0	23	1	1	2	2	1	1	3	3
336	2020-08-04 15:07	2020-08-04 15:15	0	100	453	1	2020-08-04 15:15	R_3M5TLy5bTp8mCb5	anonymous	EN	0.9		0	10		1	5									7	It's for a good cause	3	we ordinary people shouldn't have a say in it, it should be knowledgeable people	1	If they were knowledgeable about the subject or animal it might be helpful	1	4	4	7	7	7	I read the instructions	1	1	71	1	2	2	4	6	3	3	1
337	2020-08-04 15:13	2020-08-04 15:16	0	100	152	1	2020-08-04 15:16	R_1OeWXdcCqdHch8d	anonymous	EN	0.9		0	0		1	5									5	I am willing to support this research.	6	it's always good to get input from others	5	Useful input would be helpful and provide practical advice.	5	6	4	6	5	7	I read the instructions.	1	1	37	1	2	1	6	3	2	3	1
338	2020-08-04 15:13	2020-08-04 15:16	0	100	154	1	2020-08-04 15:16	R_3OpjBuK5VSSIM0s	anonymous	EN	0.9		0	0		1	5									4	This is all WAY above my level of intelligence.	4	Again, I don't understand any of this. This is way above my level of intelligence.	4	Again, I don't understand any of this. This is way above my level of intelligence.	4	4	4	4	4	7	I read the instructions.	1	1	60	2	2	2	5	6	3	3	2
339	2020-08-04 15:02	2020-08-04 15:17	0	100	865	1	2020-08-04 15:17	R_2B5JE5I8fn1Kxep	anonymous	EN	0.9		0	0		1	3					7	Yes I would be willing to support because smoking is bad for you and it is bad for who ever is around it.					7	This way you get everybody’s opinion	7	Anything a university does is good for the general public and they will get a lot of good publicity	7	7	7	6	6	7	I read the instructions	1	1	78	1	2	1	3	1	1	3	1
340	2020-08-04 15:14	2020-08-04 15:17	0	100	143	1	2020-08-04 15:17	R_1CyiwFQSngJoNW2	anonymous	EN	0.9		0	0		1	2			4	I do							4	Because	3	There’s many ways they can be useful	3	5	3	3	5	1		0	0
341	2020-08-04 15:14	2020-08-04 15:17	0	100	162	1	2020-08-04 15:17	R_2q7Mop5GuMqw5KF	anonymous	EN	0.9		0	0		1	4							2	i dont harm animals			7	its very important	7	all input is useful	5	6	5	7	7	7		0	0	57	1	1	2	2	1	1	2	2
342	2020-08-04 15:14	2020-08-04 15:17	0	100	161	1	2020-08-04 15:17	R_1DTrqv80Q4odBru	anonymous	EN	0.9		0	0		1	5									4	It’s for skin cancer	4	It’s not that important	6	Skincancer	2	7	3	1	2	2,4		0	0
343	2020-08-04 15:14	2020-08-04 15:17	0	100	201	1	2020-08-04 15:17	R_oYUqK6l1Hui48Zb	anonymous	EN	0.9		0	0		1	4							4	I don't know, it's not something I've ever thought much about.			4	I'm not sure	4	I don't know.	4	4	4	4	4	7	I read the instructions	1	0	39	1	1	2	2	4	2	3	1
344	2020-08-04 15:14	2020-08-04 15:17	0	100	209	1	2020-08-04 15:17	R_3EuxerMrBZ41CX5	anonymous	EN	0.9		0	0		1	3					7	All good					4	Need	4	None	4	4	4	5	6	7	I read the instructions	1	0	65	2	1	1	4	4	1	3	2
345	2020-08-04 15:13	2020-08-04 15:17	0	100	266	1	2020-08-04 15:17	R_1jH8g0K6XrM95eP	anonymous	EN	0.9		0	0		1	4							1	I Don’t think animals should be used in testing			7	To get everyone’s opinions.	4	Helping the animals	4	4	4	4	4	7	Monkeys	0	0	20	1	2	1	3	1	3	3	5
346	2020-08-04 15:17	2020-08-04 15:17	0	100	56	1	2020-08-04 15:17	R_2ctLZqG432lXx7O	anonymous	EN	0.9		0	0		1	3					4	No					3	Idk	4	I'm not sure	3	4	3	3	1	4,6		0	0
347	2020-08-04 15:14	2020-08-04 15:18	0	100	205	1	2020-08-04 15:18	R_1dgFpmku2VNdRgN	anonymous	EN	0.9		0	0		1	3					4	I like all animals					4	Animals have rights	4	Humane society	4	4	4	4	4	5		0	0
348	2020-08-04 15:14	2020-08-04 15:18	0	100	232	1	2020-08-04 15:18	R_tRtxySykD5rejEl	anonymous	EN	0.7		0	0		1	2			5	I am a firm believer in using other resources to help save lives. If the pigs are dying anyway, why not try.							4	Some people have VERY strong opinions so you’d have to be careful.	3	How willing they would be to try out the organs if needed.	5	6	5	6	5	7	I read the instructions	1	1	27	1	2	1	6	3	3	3	2
349	2020-08-04 15:13	2020-08-04 15:18	0	100	277	1	2020-08-04 15:18	R_tFnJVvLwvOQJfbP	anonymous	EN	0.9		0	0		1	3					3	Would not - parents and offspring being euthanized					5	To gain opinion from many peopke	4	Morale Possible suggestions on different ways	5	3	4	5	4	7	I read the instructions	1	1	25	1	2	1	5	4	2	3	2
350	2020-08-04 15:01	2020-08-04 15:18	0	100	1039	1	2020-08-04 15:18	R_1gBL09sxVejpOr9	anonymous	EN	0.9		0	0		1	5									3	That's harming the animals, we don't have many as we used to, they are becoming extinct. I couldn't see animals getting used like that,but I know on the other hand that's how they find cures for human also.	7	That's how they come up with ideas to find cures for the diseases for human.	7	asking the same questions as right now, cause people have different answers to every question.	7	6	4	7	6	7	I read the instructions	1	1	52	1	1	2	1	1	3	3	4
351	2020-08-04 15:08	2020-08-04 15:18	0	100	608	1	2020-08-04 15:18	R_3t7DRwDhdHRaiw9	anonymous	EN	0.9		0	0		1	4							4	because this a long time process			6	because its give me so much experience	7	yes it gives us useful input	7	5	7	7	7	7	i read the instructions	1	1	39	2	1	1	6	3	2	3	3
352	2020-08-04 15:13	2020-08-04 15:18	0	100	302	1	2020-08-04 15:18	R_2V1h3QskhsvYYPl	anonymous	EN	0.9		0	0		1	2			7	It’s mammal and it’s safer to do the test on pigs first than directly on humans							5	Then you will be able to see how acceptable the new invention is to the general public	5	See if the general public accepts the idea and how safe do they view the research	5	5	5	5	7	7	I read the instructions	1	1	32	1	2	1	6	6	2	3	2
353	2020-08-04 15:15	2020-08-04 15:18	0	100	183	1	2020-08-04 15:18	R_2CHR9R1uzoSDpSp	anonymous	EN	0.9		0	0		1	4							4	yes as long as they have freedom and they’re not being hurt			6	i believe it’s important for people to be aware of what’s going on even if it’s scientific	2	what the goal of the study is and how using animals would benefit them	5	6	4	4	4	1,2,3,4,5,6,7	monkey	0	0
354	2020-08-04 15:15	2020-08-04 15:18	0	100	189	1	2020-08-04 15:18	R_3oArOlbKEhjEmfz	anonymous	EN	0.9		0	0		1	5									4	just not sure how I feel about it	4	just dont know	5	their ideas	4	4	5	4	4	7	I read the instructions	1	1	55	1	1	2	6	3	2	3	3
355	2020-08-04 15:14	2020-08-04 15:18	0	100	223	1	2020-08-04 15:18	R_ZxkpeQdxR9fKcBH	anonymous	EN	0.9		0	10		1	2			7	If it helps save lives							4	Not sure	4	Not sure	4	4	4	4	4	7	I read the instructions	1	1	61	1	2	2	2	1	2	3	2
356	2020-08-04 15:13	2020-08-04 15:18	0	100	290	1	2020-08-04 15:18	R_114Kjz7IHAbXbkI	anonymous	EN	0.9		0	0		1	4							1	They are animals and have feelings it’s messed up that they use monkey for their research			3	It’s important because you need it	6	It would work	5	6	6	6	5	7	Monkey	0	0	22	1	1	2	2	1	2	3	2
357	2020-08-04 15:16	2020-08-04 15:18	0	100	134	1	2020-08-04 15:18	R_1lxG247vG4fVyHp	anonymous	EN	0.9		0	0		1	5									4	I don’t know enough about it fish suffer or there’s an alternative	4	More opinions	5	More insight	5	5	4	5	5	6,7	Bunnies :(	0	0
358	2020-08-04 15:15	2020-08-04 15:18	0	100	212	1	2020-08-04 15:18	R_3NINl3ZAY1SLRAS	anonymous	EN	0.9		0	0		1	2			6	Transplant is essential in treating/curing many diseases in humans							2	They won't be likely to respond in a meaningful way	1	I don't think there will be any, particularly meaningful	2	6	2	5	4	7	I read the instructions	1	1	43	1	2	1	6	4	2	3	2
359	2020-08-04 15:16	2020-08-04 15:18	0	100	122	1	2020-08-04 15:18	R_1C7MuW6fhbxDSGR	anonymous	EN	0.7		0	0		1	4							1	It would be harmful to them			4	Not all of them would understand from a healthcare perspective	3	Just to get a broader perspective	2	2	2	4	2	1		0	0
360	2020-08-04 15:16	2020-08-04 15:18	0	100	161	1	2020-08-04 15:18	R_RwujLVaQYNmD39L	anonymous	EN	0.9		0	0		1	2			7	I don’t see any moral issues with this as long as it doesn’t get out of hand we start trying to clone people using pigskin and what not							6	Because I think the public should be behind something that serious either supporting it or not and knowing where the benefits and possible issues lie within the subject and it’s entirety	7	I think people should just let research know whether they’re OK with it whether they’re against it and would they want anything that has a basis of this research to be used if they or a loved one were to become ill or if they were against it then I would say they shouldn’t be able to benefit may be from what happens as a result	4	4	6	4	4	7	I read the instructions	1	1	38	1	1	1	5	5	2	3	2
361	2020-08-04 15:13	2020-08-04 15:18	0	100	319	1	2020-08-04 15:18	R_3exJmhbAJRu4xc0	anonymous	EN	0.9		0	0		1	3					3	I have a lot of mixed emotions here. I think it is so important to continue to do research on why nicotine is a bad idea and harmful for people. The euthanization just rubs me the wrong way.					6	This helps ensure the university is aligning with the will of the people - and therefore get support and application from the results.	5	Useful input is how the animals should be treated, how many animals should be involved, and what kind of information about the animals is public knowledge/recorded	6	7	7	5	6	7	I read the instructions	1	1	26	1	2	1	5	3	2	3	2
362	2020-08-04 15:12	2020-08-04 15:18	0	100	366	1	2020-08-04 15:18	R_2B2kqmcwtg99wOj	anonymous	EN	0.9		0	0		1	2			6	I support the research so we can find options for human medicine.							5	It is a hard question, people have so many different opinions.	6	To get people's opinions. I don't really know if it actually matters though. Science do their own research no matter what people's opinions are, as long as their is data to back up the success.	5	5	4	6	7	7	I read the instructions	1	1	45	1	1	2	4	6	2	3	2
363	2020-08-04 15:14	2020-08-04 15:19	0	100	245	1	2020-08-04 15:19	R_2Yr0jp3xvODpxGp	anonymous	EN	0.9		0	0		1	1	2	It seems like you are purposely causing pain to a living creature and it does not seem ethical									5	I think it allows for less things to be covered up and for people to be held more accountable. Disclosure is important	5	Alternative strategies to purposely causing pain to animals, maybe people have some insight	2	4	6	5	4	7	I read the instructions	1	1	27	1	2	2	5	6	2	3	2
364	2020-08-04 15:16	2020-08-04 15:19	0	100	136	1	2020-08-04 15:19	R_8kQl3yUZNHrtkJj	anonymous	EN	0.9		0	0		1	2			2	sounds like a lot of animals killings in order to save lifes							6	more viewpoints	6	would like to know others feelings on animals	6	6	6	5	4	1,2,3,4,5,6		0	0
365	2020-08-04 15:15	2020-08-04 15:19	0	100	238	1	2020-08-04 15:19	R_3kyS7w7CieP2cSj	anonymous	EN	0.9		0	0		1	3					6	It not humans!					6	Makes you look less sleazy	7	Makes you look like you give a fuck about the mice	6	7	6	7	6	7		0	0	22	1	2	1	5	4	1	1	3
366	2020-08-04 15:15	2020-08-04 15:19	0	100	249	1	2020-08-04 15:19	R_3JKG1FaFbkAPb1P	anonymous	EN	0.9		0	0		1	2			4	I'm indifferent.							7	Public perspective means alot.	3	I don't know.	4	3	3	5	6	7	I read the instructions	1	1	27	2	2	1	2	2	2	3	5
367	2020-08-04 15:17	2020-08-04 15:19	0	100	91	1	2020-08-04 15:19	R_1hEZcgyg4g2yVM6	anonymous	EN	0.9		0	0		1	4							1	That's super sad			6	We have opinions	7	That's just wrong	7	6	7	4	7	1,2,5		0	0
368	2020-08-04 15:14	2020-08-04 15:19	0	100	265	1	2020-08-04 15:19	R_1IfJrIZjXF4A3Fe	anonymous	EN	0.9		0	0		1	1	7	It does not sound like you will be hurting the mice, although they may experience being uncomfortable. It will provide answers that we need to have the drug approved									5	to get buy-in from society and to explain what you are doing	5	I think you are getting buy-in, not useful input	6	5	1	4	3	7	I read the instructions	1	1	66	1	1	2	5	5	2	3	2
369	2020-08-04 15:15	2020-08-04 15:19	0	100	240	1	2020-08-04 15:19	R_aWXmCWMBqFJq8Pn	anonymous	EN	0.9		0	0		1	3					1	I do not support testing on animals. Data isn’t even fully accurate unless tested on humans					7	I think I would find many people against animal testing and would not agree with the trial	7	So that we can find alternatives to human testing like using stem cell research	7	7	1	4	1	7	I read the instructions	1	1	22	1	2	1	3	2	3	1	3
370	2020-08-04 15:14	2020-08-04 15:19	0	100	296	1	2020-08-04 15:19	R_O0PGd0UFAik8fcd	anonymous	EN	0.9		0	0		1	1	7	I would be for it because they stop the test before any long term damage is done.									3	Because I don't think the average persons input should matter.	3	I don't think the average public person could provide meaningful input.	2	3	4	5	5	7	I read the instructions	1	1	39	2	1	1	2	7	2	3	1
371	2020-08-04 15:18	2020-08-04 15:19	0	100	86	1	2020-08-04 15:19	R_307BQx2CQ7ucQvj	anonymous	EN	0.9		0	0		1	4							1	harmful			4	an	4	similar dna	4	4	3	4	6	1,4,5,6		0	0
372	2020-08-04 15:15	2020-08-04 15:19	0	100	267	1	2020-08-04 15:19	R_3p5WAvCudH49LSb	anonymous	EN	0.7		0	0		1	4							4	Ethical			7	Good to help out and get public opinion	5	Treatment	7	5	6	5	5	7	I read the instructions	1	1	23	1	2	1	5	2	2	3	1
373	2020-08-04 15:16	2020-08-04 15:19	0	100	176	1	2020-08-04 15:19	R_3j6UOSYODD3yzGZ	anonymous	EN	0.9		0	5		1	4							1	should not harm animals for the sake of science			7	to see what the public thinks	7	what the public thinks is very important to the university	7	7	7	7	7	7	fish	0	0	20	1	2	1	3	5	2	3	1
374	2020-08-04 15:15	2020-08-04 15:19	0	100	274	1	2020-08-04 15:19	R_1Ig8taUoIK7s1wn	anonymous	EN	0.9		0	0		1	5									1	It’s cruel and unethical	7	Because Someone needs to protect the animals	4	I think if people gave their opinions on how and why they felt about it, maybe it would make a difference	2	2	5	1	4	7	I read the instructions	1	1	45	1	1	1	4	5	2	3	1
375	2020-08-04 15:15	2020-08-04 15:19	0	100	275	1	2020-08-04 15:19	R_129beby5KCCJWkT	anonymous	EN	0.9		0	0		1	1	1	Causing purposeful injury to an animal is inhumane.									7	I think companies need to be transparen. If they know they can hide, they may continue unethical studies.	5	Whether or not they would support a product or brand that uses certain methodologies.	3	4	7	5	4	7	I read the instructions	1	1	24	1	2	2	5	4	2	3	2
376	2020-08-04 15:16	2020-08-04 15:19	0	100	212	1	2020-08-04 15:19	R_1M0tnpuj8ozgRW6	anonymous	EN	0.9		0	0		1	5									5	Can catch it sooner	5	People need to know	4	I'm not sure	4	6	4	3	3	7	I read the instructions	1	1	32	1	2	1	2	3	2	3	3
377	2020-08-04 15:18	2020-08-04 15:20	0	100	99	1	2020-08-04 15:20	R_27IoizwFainHm1I	anonymous	EN	0.9		0	0		1	4							4	Not sure			4	Not sure	3	Nothing	5	4	2	5	4	7	I read instructions	1	0	48	2	1	2	6	3	1	3	5
378	2020-08-04 15:17	2020-08-04 15:20	0	100	170	1	2020-08-04 15:20	R_21I1HXJfTadDe0R	anonymous	EN	0.7		0	0		1	3					6	For the overall good of humanity					6	Results	7	Diversity	6	6	5	4	4	1		0	0
379	2020-08-04 15:13	2020-08-04 15:20	0	100	402	1	2020-08-04 15:20	R_2zqokeaM5vCm0ed	anonymous	EN	0.9		0	0		1	5									5	fish are abundant	6	public opinion should count	6	public information should be part of the equation	4	6	4	5	5	7	I read the instructions	1	1	70	2	2	1	3	3	2	3	2
380	2020-08-04 15:17	2020-08-04 15:20	0	100	191	1	2020-08-04 15:20	R_1nOVjAz0n6GSI3n	anonymous	EN	0.9		0	0		1	4							4	I know that we learn from the research, I just don’t want to think about the animals that have no choice here			4	Not sure that a popularity contest is the scientific way to go. I can’t bear to watch the polar bear commercials	2	I am not sure	2	2	5	1	4	7	I read the instructions	1	1	70	1	1	2	6	7	2	3	1
381	2020-08-04 15:18	2020-08-04 15:20	0	100	143	1	2020-08-04 15:20	R_5ny3WjwwRYJCbbX	anonymous	EN	0.9		0	0		1	3					4	If they don’t support black lives matter I won’t support them					5	It’s not very important but at the same time it is because you need and public opinon	4	Animal abuse needs too stop	3	3	4	4	5	1,2		0	0
382	2020-08-04 15:13	2020-08-04 15:20	0	100	395	1	2020-08-04 15:20	R_ZF4dahSzwUW5l8R	anonymous	EN	0.9		0	0		1	3					3	While I understand wanting to understand the treatments for nicotine exposure, why should animals be tortured just because humans can't keep away from tobacco products? This isn't researching a treatment for a virus or cancer, this is researching treatment for something that is 100% preventable by restricting the access to the product in the first place.					5	Sometimes we get so blinded by the shiny science we forget to think about other alternatives.	5	Just because we can doesn't mean we should. Having the outside non-scientific voice can help determine the should.	4	3	5	4	4	7	I read the instructions	1	1	45	1	2	2	5	6	2	3	2
383	2020-08-04 15:16	2020-08-04 15:20	0	100	233	1	2020-08-04 15:20	R_21nNppCicTfTLq9	anonymous	EN	0.9		0	0		1	3					1	Animal cruelty is a problem.					6	Nothing should be hidden.	5	Animal cruelty is a problem for most people.	5	4	1	1	1	7		0	0	57	2	2	1	6	5	3	3	3
384	2020-08-04 15:13	2020-08-04 15:20	0	100	460	1	2020-08-04 15:20	R_2aF5BK5NvPzRGKR	anonymous	EN	0.9		0	0		1	1	4	I would support for the sake of finding medicinal help for people. But I am an animal lover so I just don't want to hear about the animals that don't survive.									4	I feel that people aren't educated enough to properly give an opinion on this matter. Professionals know what they are doing so it should be left up to them.	3	If people want cures to be found then they will support.	3	4	4	4	4	7	I read the instructions.	1	1	42	1	1	1	3	2	1	3	2
385	2020-08-04 15:17	2020-08-04 15:20	0	100	205	1	2020-08-04 15:20	R_SUyij3bMSjANBgB	anonymous	EN	0.9		0	0		1	3					6	We can't try it on humans, so mice are a good choice.					4	Who are the experts?	3	Don't have any idea	3	4	3	4	5	7	I read the instructions	1	1	66	1	1	1	6	6	2	3	1
386	2020-08-04 15:12	2020-08-04 15:20	0	100	494	1	2020-08-04 15:20	R_3qrlKZjCyEFrHwU	anonymous	EN	0.9		0	0		1	3					1	It seems cruel to euthanize helpless animals like this.					5	The more people that voice their opinion the better	5	Most people are animal lovers and would object to this.	3	4	5	4	4	7	I read the instructions	1	1	68	1	1	2	4	6	2	3	1
387	2020-08-04 15:14	2020-08-04 15:20	0	100	367	1	2020-08-04 15:20	R_SGDxHJhEgboD0zf	anonymous	EN			0	0		1	3					6	no pain, mice normally have short life spans					4	general public is made up of 40 percent idiots, aka trump supporters	2	just the results	4	2	4	4	4	7	I read the instructions	1	1	59	2	2	1	3	1	1	3	3
388	2020-08-04 15:18	2020-08-04 15:21	0	100	163	1	2020-08-04 15:21	R_1KwjYCMLUVyZipU	anonymous	EN	0.9		0	0		1	5									3	I just would not feel it would be a good idea.	4	No real reason	5	I would think getting opinions from scientists would be beneficial,	5	4	5	4	4	1		0	0
389	2020-08-04 15:15	2020-08-04 15:21	0	100	335	1	2020-08-04 15:21	R_3O32wrFbOCnDlFi	anonymous	EN	0.9		0	0		1	4							7	They need something to try new things out on before the public gets it			2	Alot on people would say no without listening why	1	I don't think the public needs to know	2	2	2	2	6	7		0	0	68	1	2	2	5	1	2	3	3
390	2020-08-04 15:15	2020-08-04 15:21	0	100	311	1	2020-08-04 15:21	R_pQQSHqvYYaCRhnz	anonymous	EN	0.9		0	0		1	2			1	I would not be willing to support this research because the pigs are being euthanized.							5	It is somewhat important because not everyone will see the benefits from the study, even if no animals are being harmed.	3	I would consider useful input to be detailed explanations for why they think what they do, suggestions on different routes to take, and a thought out answer.	3	2	5	4	4	7	I read the instructions	1	1	22	1	2	1	3	3	2	3	1
391	2020-08-04 15:16	2020-08-04 15:21	0	100	256	1	2020-08-04 15:21	R_1othhD6dbtVN4vu	anonymous	EN	0.9		0	0		1	3					3	It's really serious issue. You need to be able to give a clear picture to new moms and everyone else how not to wreck their newborn.					5	For general approval. We don't need inhumane research for unnecessary reasons.	4	How far to go, how important it is. To weigh the pros and cons.	6	4	7	6	5	7		0	0	35	1	1	2	5	5	2	3	3
392	2020-08-04 15:14	2020-08-04 15:21	0	100	395	1	2020-08-04 15:21	R_Apqz7ECtG6SAvqF	anonymous	EN	0.9		0	0		1	4							4	Very conflicting. Parkinson’s is so awful, I think the benefits outweigh the bad.			2	It would cause more of a controversy	6	You would get a lot of crazy people and would have to sift through a lot of junk to get good data	1	1	1	7	7	7	I read the instructions	1	1	58	1	1	1	6	7	2	3	3
393	2020-08-04 15:17	2020-08-04 15:21	0	100	206	1	2020-08-04 15:21	R_1IXbfGu775mxBHw	anonymous	EN	0.9		0	0		1	2			2	I don't think there should be any animal testing							3	So it's not up to one person to make a decision.	2	The public should know what goes on with these animals and behind closed doors	5	1	1	4	3	1,4,5,6		0	0
394	2020-08-04 15:17	2020-08-04 15:21	0	100	218	1	2020-08-04 15:21	R_3O6Bm8Up4aSXawZ	anonymous	EN	0.9		0	0		1	5									5	It is a good way to test the products	5	getting public input might influence the ethics of the research, giving accountabiliyt	3	input on the type of research permitted on the animals	5	4	3	6	6	7	I read the instructions	1	1	66	1	1	2	5	3	2	3	1
395	2020-08-04 15:17	2020-08-04 15:21	0	100	235	1	2020-08-04 15:21	R_6lYMAKwDR7xsLM5	anonymous	EN	0.9		0	0		1	1	4	I’m neutral									4	General public isn’t knowledgeable	2	Unless the were knowledgeable about the type of research, public view wouldn’t be helpful	2	4	2	3	4	7	I read the instructions	1	1	58	1	1	1	5	3	2	3
396	2020-08-04 15:14	2020-08-04 15:21	0	100	378	1	2020-08-04 15:21	R_1i2pjSPOaDZbLsU	anonymous	EN	0.9		0	0		1	5									4	I would not agree to the harm of zebrafish.	7	It is better to test on animals to be sure humans are not endangered.	7	The effects of testing on animals as the effects it may have on humans.	7	7	1	7	7	7		0	0	57	1	2	1	3	4	3	3	1
397	2020-08-04 15:11	2020-08-04 15:21	0	100	587	1	2020-08-04 15:21	R_2vijETEbfkcLDzh	anonymous	EN	0.9		0	0		1	1	6	I support the research because mice are the only animals I can support for research									6	Need as many people from all walks of life	3	Only what risks to the animals and finding out the results	6	4	3	5	4	7	I read the instructions	1	1	73	1	1	2	3	4	2	3	1
398	2020-08-04 15:19	2020-08-04 15:21	0	100	139	1	2020-08-04 15:21	R_yxNkjOCImkIzLNL	anonymous	EN	0.9		0	5		1	4							5	ok 0			4	o k	4	ok	4	4	4	4	4	7	I read the instructions	1	0	69	2	2	2	2	2	2	3	2
399	2020-08-04 15:18	2020-08-04 15:21	0	100	157	1	2020-08-04 15:21	R_1hX38NCsh7b3CcX	anonymous	EN	0.9		0	0		1	4							1	the animals aren't able to say yes or no to being used, they can't say if they're in pain			7	people have beliefs on it	7	other options for testing	4	1	1	4	4	7	I read the instructions	1	1	55	2	1	1	2	3	2	3	1
400	2020-08-04 15:17	2020-08-04 15:21	0	100	240	1	2020-08-04 15:21	R_3IVMSY1LvZIcmpb	anonymous	EN	0.9		0	0		1	1	3	It would be brutal to subject an animal to nerve pain.									7	The broader public would benefit from the findings of such research.	4	Whether such research is ethical.	7	7	7	7	4	7	I read the instructions	1	1	20	1	2	1	2	1	1	1	3
401	2020-08-04 15:19	2020-08-04 15:21	0	100	161	1	2020-08-04 15:21	R_3p2X4B4SMNbJji4	anonymous	EN	0.9		0	0		1	5									5	The zebrafish is a freshwater fish belonging to the minnow family of the order Cypriniformes. Native to South Asia, it is a popular aquarium fish, frequently sold under the trade name zebra danio.	5	i think so	5	it will help people to know more about animals	5	5	5	5	4	1,7	rat	0	0
402	2020-08-04 15:19	2020-08-04 15:21	0	100	151	1	2020-08-04 15:21	R_2f0BCzyOnnbmQvu	anonymous	EN	0.9		0	0		1	4							6	I am willing to support this research.			5	It is important to have a broader perspective.	5	It is very important to have a broader perspective.	6	5	5	5	4	7	I read the instructions.	1	1	26	1	1	2	5	3	2	3	3
403	2020-08-04 15:20	2020-08-04 15:21	0	100	61	1	2020-08-04 15:21	R_1DLOnFelrO05EYL	anonymous	EN	0.9		0	0		1	4							7	ok			7	ok	4	ok	7	7	7	6	2	4,6		0	0
404	2020-08-04 15:16	2020-08-04 15:21	0	100	334	1	2020-08-04 15:21	R_3I5hnwTC0deMzz6	anonymous	EN	0.9		0	0		1	1	7	I would support because it will help the doctors get to the pain faster than medication.									4	You really don't need the public support if it is good for the medical community.	2	You would gey another aspect from the public.	5	5	4	7	7	7		0	0	47	1	2	1	6	5	3	3	2
405	2020-08-04 15:13	2020-08-04 15:21	0	100	485	1	2020-08-04 15:21	R_3OQQV6dhwhyvcIh	anonymous	EN	0.9		0	0		1	2			4	I am neutral on this because i hate that pigs are being used as test subjects and that they are innocent animals that have no say in the matter but I understand why they are not testing on humans as well							4	I am neutral on this issue as well being because if would cause public outrage but it would also like look like they were hiding it if it was brought up tot he broader public	1	Na	1	7	1	1	4	1		0	0
406	2020-08-04 15:16	2020-08-04 15:21	0	100	332	1	2020-08-04 15:21	R_9LYh87RUJaq2Mpj	anonymous	EN	0.9		0	0		1	2			2	Im an animal activists and do not like to see any used for research							7	just to see what others think	7	not sure how that would benefit others	6	4	4	2	1	7		0	0	63	1	1	1	3	1	1	1	1
407	2020-08-04 15:15	2020-08-04 15:22	0	100	388	1	2020-08-04 15:22	R_2ZHN0cT08AxNuep	anonymous	EN	0.9		0	0		1	5									7	I would support this research if it would help to find better treatments or a cure	4	It is important so they know what is going on	3	Be forward with the info might prevent protest	4	4	4	5	4	7	I read the instructions	1	1	42	1	1	1	2	4	1	3	2
408	2020-08-04 15:15	2020-08-04 15:22	0	100	406	1	2020-08-04 15:22	R_2VNLQ6luB8OcflU	anonymous	EN	0.9		0	5		1	3					1	I don't like the fact that the animals are killed. There is no reason I see to kill the parents.					4	Unless they are asking for funding I don' think it matters what the public thinks.	4	Is the general pubic interested in the results of the experiment or are they going to do whatever they want regardless of outcome.	4	4	4	4	4	7	I read the instructions	1	1	39	1	2	1	2	3	3	3	2
409	2020-08-04 15:19	2020-08-04 15:22	0	100	170	1	2020-08-04 15:22	R_3kBdRJ1ikk13506	anonymous	EN	0.9		0	0		1	2			1	Do not like that Animals are used to test for human subjects but understand this is necessary.							5	I think it would be good to see what the general public thinks of this.	5	The broader public will have a great mix of ideas. The hard part will be deciding what to do.	5	5	5	4	4	1,2,3,4,5,6		0	0
410	2020-08-04 15:18	2020-08-04 15:22	0	100	243	1	2020-08-04 15:22	R_2e8QFVUh1iIyKOX	anonymous	EN	0.9		0	0		1	4							3	I don’t know how to feel about it			2	It’s animals, not people	4	The people might not care so it would make the researchers more comfortable doing what they’re doing.	4	4	5	4	4	7	I read the instructions	1	1	18	1	2	1	3	4	3	3	2
411	2020-08-04 15:17	2020-08-04 15:22	0	100	323	1	2020-08-04 15:22	R_1mRwwZYNFAOKjOp	anonymous	EN	0.9		0	0		1	4							1	I think it is brutal and horrible to use animals, causing pain and discomfort, in the name of scieb=nce.			7	It would be good to get a larger population to decide on barbaric practices in the name of scientific investigation.	7	The broader public should know what these animals have to undergo in the name of research.	3	6	4	6	1	7	I read the instructions	1	1	66	1	1	2	6	4	2	1	1
412	2020-08-04 15:13	2020-08-04 15:22	0	100	548	1	2020-08-04 15:22	R_1IN73R2MTEtK1H4	anonymous	EN	0.9		0	0		1	1	7	the only way to test medication is on living test subjects. mice do not really serve a purpose and there are too many to not use for tests									1	the public is not testing the medications and do not need to be approved by	2	i do not see how there would be useful input from the general public. they are not doing the testing so their input has no value	1	1	1	7	7	7	i read the instructions	1	1	49	2	2	1	2	1	3	3	3
413	2020-08-04 15:17	2020-08-04 15:22	0	100	343	1	2020-08-04 15:22	R_21vUOdQUa6RHPVL	anonymous	EN	0.9		0	0		1	5									5	Would support because I am a cancer survivor and appreciate all research to help	6	People deserve a say	6	Everyone has a point of view and could bring ideas to the table	6	6	6	6	6	7	I read the instructions	1	1	52	1	1	1	3	6	2	3	2
414	2020-08-04 15:19	2020-08-04 15:23	0	100	183	1	2020-08-04 15:23	R_3Hoktz0lT2n9lpV	anonymous	EN	0.9		0	5		1	3					7	the results of this study could have implecations for humans and smoking					6	more buy in equaltes to moe acceptance of the study	6	surveys to determine public support	6	6	2	6	6	1,2,5		0	0
415	2020-08-04 15:19	2020-08-04 15:23	0	100	200	1	2020-08-04 15:23	R_YWXYkoSbH9BRTfH	anonymous	EN	0.9		0	0		1	2			3	I don’t have to much to say							4	I don’t have any comment	4	No comment	4	4	4	4	4	7		0	0	40	1	2	2	2	1	2	3	2
416	2020-08-04 15:15	2020-08-04 15:23	0	100	440	1	2020-08-04 15:23	R_1NfFJ6hrscFKDLW	anonymous	EN	0.9		0	0		1	1	6	chronic pain is something that needs to be controlled									1	none of their business	1	these questions are ghard to follow	4	4	4	4	4	7	I read the instructions	1	1	50	1	1	2	5	5	1	3	1
417	2020-08-04 15:18	2020-08-04 15:23	0	100	262	1	2020-08-04 15:23	R_DuxfojJVyTBKYLv	anonymous	EN	0.9		0	0		1	1	6	I’m willing to support this reasearch because I’d like to know the effects that narcotics have on mice as it relates to humans									5	Because it’s not important you will conduct the research not them .	7	What are y’all doing to the animals, what is this research for. Will the animals be harmed at all. And how will this research benefit the public?	4	2	5	4	5	1,2,3,5		0	0
418	2020-08-04 15:20	2020-08-04 15:23	0	100	166	1	2020-08-04 15:23	R_21djH73EJV3xLJ3	anonymous	EN	0.9	TRUE	100	0	2020-07-31 20:48	1	1	1	It puts innocent animals at harm. They do not deserve to be hurt in such a way.									7	So people know what they are buying.	7	Not sure.	7	7	4	4	4	7	I read the instructions	1	1	21	1	2	1	4	4	1	3	2
419	2020-08-04 15:18	2020-08-04 15:23	0	100	266	1	2020-08-04 15:23	R_u3oQ5posGK6YHap	anonymous	EN	0.9		0	0		1	1	1	Because animals shouldn't be test subjects									7	because people need to know what's being done	7	Keeping it from being done on animals	1	4	7	4	4	7	I read the instructions	1	1	29	1	2	1	2	4	1	3	3
420	2020-08-04 15:18	2020-08-04 15:23	0	100	292	1	2020-08-04 15:23	R_1qWWcZ84ZW0Jt89	anonymous	EN	0.9		0	0		1	3					1	It sounds inhumane					7	More is always better	5	They would be able to give more opinions and views on the subjects	6	5	7	4	4	7	I read the instructions	1	1	70	1	1	2	5	3	2	3	1
421	2020-08-04 15:17	2020-08-04 15:23	0	100	333	1	2020-08-04 15:23	R_1M3vWv20dMb18n8	anonymous	EN	0.9		0	0		1	5									7	I support this because cancer research is important.	6	I have my opinion but this isn't my expertise to make a sound judgement on what methods should be used for testing.	7	I think getting too much input from sources who do not deal with this sort of thing will hinder the timeframe in conducting research.	3	1	6	7	7	7	I read the instructions	1	1	42	1	1	2	6	5	1	3	3
422	2020-08-04 15:17	2020-08-04 15:23	0	100	361	1	2020-08-04 15:23	R_CfalPNiCqbRFeFz	anonymous	EN	0.9		0	0		1	2			5	I love animals but understand that it is preferable to test on animals before humans trials							5	More stable answer	4	The more input you have the more accurate the answers	4	5	4	5	4	7	I read the instructions	1	1	55	1	1	1	5	3	2	3	2
423	2020-08-04 15:13	2020-08-04 15:23	0	100	583	1	2020-08-04 15:23	R_1rp5JcDWS2dk67L	anonymous	EN	0.9		0	0		1	4							2	The closeness of monkeys to humans, the fact that they would be euthanized-- needed for brain tissue study, I realize, but still uncomfortable.			7	The ethics of the study might influence some people to acce3pt or reject medicine. We no doubt each day through cionsumerism support questionabler practices, but hewre is a chance of informed consnet. Even though some moight protest, transparency re methods migh cut current mistrust-- as with current antivaccine folks	5	Input onm types of animals used and the various steps of the experiment-- ncluding aftercare of animals. the public distrusty of sceince/medicine might be addressed by involvement.	3	5	5	7	6	7	I read the instructions	1	1	69	1	2	2	6	1	1	3	3
424	2020-08-04 15:18	2020-08-04 15:23	0	100	269	1	2020-08-04 15:23	R_2qEMz7Vy8Z0dyVY	anonymous	EN	0.9		0	0		1	3					1	We already know smoking I is bad. Use the people that already smoke for the test.					7	Too much money is wasn't.	2	What kind of test. What test cost and how long they last.	3	7	6	2	4	6		0	0
425	2020-08-04 15:20	2020-08-04 15:23	0	100	206	1	2020-08-04 15:23	R_XvQCGAFlwfg383f	anonymous	EN	0.9		0	0		1	4							5	I believe that somtimes testing on animals is important to help the human race			3	WHats the point	3	They would help to prevent it	2	3	6	5	5	7	I read the instructions	1	1	40	2	1	2	6	7	1	3	3
426	2020-08-04 15:19	2020-08-04 15:23	0	100	244	1	2020-08-04 15:23	R_3kaWOSFQQ5KhyXN	anonymous	EN	0.9		0	0		1	3					5	I would be slightly for it, only because I don't see the wrong in it if it's for a greater purpose, but at the same time I wonder how transferable the study would be to humans.					1	Often public opinion is shaped by sentimental emotionalism without considering facts, alternatives, and the whole picture. I don't think it's necessary to get opinions from the broader public, otherwise you would get nothing accomplished. There will always be dissenters.	3	I don't think any input from the broader public would be that useful for planned animal-based research proposals.	1	1	5	6	6	7	I read the instructions	1	1	30	1	1	2	5	5	2	3	1
427	2020-08-04 15:06	2020-08-04 15:23	0	100	1048	1	2020-08-04 15:23	R_3EWnfF4FK8aZfTa	anonymous	EN	0.9		0	0		1	3					7	They are usually just killed or die anyway, and if this will help make them usefull, great					4	Usually creates controversy	3	just to get a feeling for what the public feels	5	5	4	4	4	7	I read the instuctions	1	1	30	2	1	1	3	5	1	3	1
428	2020-08-04 15:16	2020-08-04 15:23	0	100	417	1	2020-08-04 15:23	R_3oKP3u7Nw9xEehc	anonymous	EN	0.7		0	0		1	1	7	I hate rats and really don’t care what’s done to them.									1	If it is legal I see no reason to bring the public in from that perspective.	1	I really see no useful input from the broader public because the majority are probably uninformed on the topic and would be basing their opinion on emotions rather than scientific knowledge in finding cures.	1	1	1	4	4	1,7	Monkeys	0	0
429	2020-08-04 15:17	2020-08-04 15:23	0	100	371	1	2020-08-04 15:23	R_1et9baNmiXXo0DF	anonymous	EN	0.9		0	0		1	1	7	we need to support research into new and promising drugs that will help people									4	i am not sure why public input is needed	1	i dont know	1	1	1	4	4	7		0	0	62	1	1	2	4	3	1	3	3
430	2020-08-04 15:18	2020-08-04 15:23	0	100	330	1	2020-08-04 15:23	R_2bIC06drduuGuqc	anonymous	EN	0.9		0	0		1	2			6	It is for the broader good. The pigs have the sole purpose of being used for testing. They are not intentionally suffering.							2	I think it is hard to get good feedback when people don’t really understand the risks and benefits of the project.	2	Nothing	2	1	2	4	4	7	I read the instructions	1	1	35	1	1	2	6	7	2	3	1
431	2020-08-04 15:13	2020-08-04 15:23	0	100	631	1	2020-08-04 15:23	R_3oSkHFf9MytkNV3	anonymous	EN	0.9		0	0		1	1	5	The explanation suggests that this is important medical research, that the pain/discomfort is for limited time periods to measure response and is ceased once response is observed. Without monitoring, this could cross the line into torture; but with careful monitoring this could provide valuable information to support medical advances.									4	The most outspoken typically respond emotionally and divisively and are unwilling to compromise. I think a panel of experts should be used to evaluate the ethics of the test rather than put it up for popular vote.	3	I don't know that useful input would be provided. I think you would get a lot of extremist input from both sides of the issue, but little useful input.	2	2	4	4	4	7	I read the instructions	1	1	45	2	1	2	6	4	3	3	1
432	2020-08-04 15:00	2020-08-04 15:23	0	100	1423	1	2020-08-04 15:23	R_D90GTlWw0ZU36iR	anonymous	EN	0.9		0	0		1	2			5	if this is the most efficient and productive way of completing the study, then using pigs is acceptable. If the results are just as effective by testing in another manner, then perhaps the practice should be rethought. While I believe in humane treatment of all creatures, pigs are raised for food and may be used in research so long as they are treated as humanely as one would treat a human until …							3	The broader public has no knowledge of the requirements in research and may only react out of empathy for creatures. Without testing on animals, many cures and treatments would never be discovered.	3	useful input would insist on humane treatment of all animals in so far as possible during the research and retirement to an animal preserve once their part is finished as long as there is no danger of madness, contagion, or other danger to other living beings and the animal has a chance at a comfortable life, not in pain or disability.	2	1	5	5	4	7	I read the instructions	1	1	60	1	1	1	3	1	3	3	2
433	2020-08-04 15:21	2020-08-04 15:24	0	100	174	1	2020-08-04 15:24	R_BKF0BgxFBXWcbzH	anonymous	EN	0.9		0	0		1	1	1	Animal testing is unnecessary									4	I don’t know	4	I don’t know	4	4	4	7	4	7	I read the instructions	1	1	42	1	1	2	6	6	2	3	2
434	2020-08-04 15:19	2020-08-04 15:24	0	100	284	1	2020-08-04 15:24	R_1KqiP9yEvxbaPq6	anonymous	EN	0.9		0	5		1	5									1	it sounds cruel to the zebrafish	6	it would be important	6	it would find out how the broader public feels about animal-based research.	6	6	6	5	5	1,4		0	0
435	2020-08-04 15:19	2020-08-04 15:24	0	100	259	1	2020-08-04 15:24	R_1mFa35HKn7VxfFW	anonymous	EN	0.9		0	0		1	3					6	VERY HELPFUL					6	VERY HELPFUL	6	VERY HELPFUL	6	6	6	6	6	7	I read the instructions	1	1	65	2	2	1	5	4	1	3	3
436	2020-08-04 15:16	2020-08-04 15:24	0	100	458	1	2020-08-04 15:24	R_2dtMh8qDnrZRxFN	anonymous	EN	0.7		0	0		1	2			7	When my mother was alive, she had a pigs valve Put in.							7	Everyone should have a say.	4	People need alternatives when it comes to surgeries.	6	5	6	6	7	7		0	0	64	1	1	2	2	4	2	3	2
437	2020-08-04 15:18	2020-08-04 15:24	0	100	320	1	2020-08-04 15:24	R_5nc877bBGSdVAaJ	anonymous	EN	0.9		0	0		1	2			4	I understand the importance of it but I am an animal lover and can feel the cruelty aspect too							5	It's good to know the public response	2	Because you know where they stand.	4	2	5	6	5	2,5		0	0
438	2020-08-04 15:17	2020-08-04 15:24	0	100	412	1	2020-08-04 15:24	R_1jB2j8guX1vvt8G	anonymous	EN	0.9		0	0		1	5									4	Don’t like the idea on zebrafish, sounds cruel.	7	Just to hear from a broader audience	6	Perhaps some reasoning behind the idea	4	6	2	4	2	7	I read the jnstructions	1	1	34	1	2	1	6	5	1	3	2
439	2020-08-04 15:16	2020-08-04 15:24	0	100	487	1	2020-08-04 15:24	R_3hhFuZtGL4nLusi	anonymous	EN	0.9		0	0		1	1	3	I have difficulty dealing with the fact that an otherwise healthy animal would be made to feel pain when it otherwise wouldn’t. I wish animals that were already experiencing pain could be used.									6	More input means gathering and considering a wide array of opinions; resulting in a more thoughtful analysis of the ethics concerning this study.	5	The public won’t care if not informed and some won’t care even if their input was requested. But I firmly believe causing pain is unethical and further attempts to acquire animals with already established chronic pain should be used in a study of this nature when human volunteers are not yet a possibility.	4	4	6	4	4	7	I read the instructions	1	1	36	1	1	1	5	4	3	3	3
440	2020-08-04 15:19	2020-08-04 15:24	0	100	309	1	2020-08-04 15:24	R_Zac20xegu2o1HoZ	anonymous	EN	0.7		0	0		1	3					2	I don’t think it’s right to give mice nicotine and euthanize them and their parents for the purpose of this study.					5	Because the university might have their own passions without regard for animal life. While the general public might not be so invested in the research.	5	What is deemed important and worth studying animals for could be useful input.	4	2	5	3	3	7	I read the instructions	1	1	19	1	2	1	2	4	3	3	3
441	2020-08-04 15:13	2020-08-04 15:24	0	100	632	1	2020-08-04 15:24	R_1im4Kp0KiO2ETIM	anonymous	EN	0.7		0	0		1	2			7	human treatment of the animal is the only requirement I have as long as the research is important.							4	I believe the public already has in there collective mind that all animals are tortured to death.	1	I am uncertain of what the general public can bring to the discussion.	1	2	7	1	4	7	I read the instructions	1	1	48	2	1	2	3	5	1	3	2
442	2020-08-04 15:14	2020-08-04 15:24	0	100	580	1	2020-08-04 15:24	R_3fSLN87y9Jvxmoj	anonymous	EN	0.9		0	0		1	5									1	Not only is it inhumane, but experiments on fish do not prove a certain method would be successful on a human.	6	To get a more ethical response.	5	Their ethical opinions.	6	5	7	6	4	1,2,3,4,5,6		0	0
443	2020-08-04 15:17	2020-08-04 15:24	0	100	453	1	2020-08-04 15:24	R_2PCrB98BjM031Z3	anonymous	EN	0.9		0	0		1	4							1	This seems like you are taking an already short life, torturing a creature, and then killing it before it’s time.			7	People would not be happy to know that their product came about from bad treatment of animals.	5	If the animal will be cured and kept alive and then pampered afterwards.	1	4	6	7	7	7	I read the instructions	1	1	34	1	1	1	5	4	2	3	3
444	2020-08-04 15:17	2020-08-04 15:24	0	100	445	1	2020-08-04 15:24	R_ywtqv0mcvTVEtjP	anonymous	EN	0.9		0	0		1	5									4	I’m not unwilling to support the research, I just don’t like causing harm to the fish.	4	The broader public doesn’t have enough knowledge on the subject to have an input.	1	I don’t believe the broader public would have any useful information because the broader public has not done the extensive research that’s needed to understand such a subject.	1	1	4	6	4	7	I read the instructions	1	1	33	1	1	1	3	3	2	3	5
445	2020-08-04 15:23	2020-08-04 15:24	0	100	73	1	2020-08-04 15:24	R_Rz6wA4gtTRxLxE5	anonymous	EN	0.9		0	0		1	4							4	None			4	Definitely Important for research	6	Input is important to further develop research	7	6	7	6	7	1,4,6		0	0
446	2020-08-04 15:18	2020-08-04 15:24	0	100	375	1	2020-08-04 15:24	R_20PuSDdJYlAPiHL	anonymous	EN	0.9		0	0		1	5									2	Zebrafish are living beings who don't deserve to be bred for the purpose of developing tumors.	6	What is done to one is done to all, including other species.	4	The big question is where funds for the research are coming from. If it is at all from a public source then public input could be allowed.	3	3	2	4	2	7	I read the instructions	1	1	47	1	2	1	2	5	1	3	3
447	2020-08-04 15:18	2020-08-04 15:24	0	100	355	1	2020-08-04 15:24	R_pMlKSO1tVsagqM9	anonymous	EN	0.9		0	0		1	5									4	I would support only as an near end testing of a drug in development; that is, late stage.	6	If the university receives public funds, the public has a right to know what's going on at that university -- transparancy.	6	I think the public has a right to know what animals are being used for testing, how many, in what way, and what happens to the animals after testing.	5	5	5	4	4	7		0	0	69	1	1	1	5	7	3	3	3
448	2020-08-04 15:20	2020-08-04 15:24	0	100	229	1	2020-08-04 15:24	R_1DSYAuE9IXJnQel	anonymous	EN	0.9		0	0		1	3					6	They are easy to take care of					5	Helps us learn	4	Not sure	6	5	6	6	5	2,4		0	0
449	2020-08-04 15:19	2020-08-04 15:24	0	100	296	1	2020-08-04 15:24	R_bfPgZSuu78QttZv	anonymous	EN	0.9		0	0		1	5									5	Skin Cancer is serious. I'm not sure it would be painful for the fish.	3	I think people should be focused on the outcomes of the research	5	I'm not sure the public would give useful input except for how the animals are treated	4	3	7	6	4	7	I read the instructions	1	1	48	1	1	1	6	6	2	3	1
450	2020-08-04 15:03	2020-08-04 15:25	0	100	1292	1	2020-08-04 15:25	R_3nNrkwHhtjoghlq	anonymous	EN	0.9		0	0		1	2			7	ppl are way more important than pigs plus they taste good							4	some ppl are dumb	4	why would it matter to get their opinion? they're not scientists trying to help ppl. most ppl only care about themself and are ignorant.	4	4	4	4	4	7	I read the instructions	1	1	42	2	2	2	3	1	3		4
451	2020-08-04 15:16	2020-08-04 15:25	0	100	492	1	2020-08-04 15:25	R_2tEEv74q5iHRzWI	anonymous	EN	0.9		0	0		1	3					6	the damn mouse does not care about me so why should I care about it?					2	a lot of the public know jack about science and research, and care less than jack	2	best and most useful input would be a confession that he/she has no clue and should be ignored	2	1	4	4	4	7	I read the instructions.	1	1	68	2	2	2	5	1	2	3	3
452	2020-08-04 15:18	2020-08-04 15:25	0	100	388	1	2020-08-04 15:25	R_1fjxI7R3izRL1Qr	anonymous	EN	0.9		0	0		1	5									6	It for an important purpose related to cancer research, which is really needed.	7	It is always good to know what the general public might think, since other people's opinion might provide some perspectives that have not been thought of before.	7	Other people's opinion would be good because they may have perspective that have not been thought of before, or they might be aware of certain possible issues related to the planned conduct of the research.	7	7	7	6	7	7	I read the instructions	1	1	69	2	1	2	6	4	1	3	2
453	2020-08-04 15:19	2020-08-04 15:25	0	100	372	1	2020-08-04 15:25	R_vJt5NoKnhilPrjP	anonymous	EN	0.9		0	0		1	1	4	I see the value in the study. But the study is causing damage to the mice that can not be fixed. Will the animal contuined to be treated or will it have to continue to suffer? if the drugs don't work then you can't ever provide the animal relief. But I see the value in seeing how the medicines will help humans.									5	A broader perspective will give you more of a consensus possibly.	3	Just would receive more opinions and then you might have more of a consensus.	5	5	5	3	5	7	I read the instructions	1	1	48	1	1	1	6	7	3	3	2
454	2020-08-04 15:18	2020-08-04 15:25	0	100	421	1	2020-08-04 15:25	R_1JKfW6kRSeU7Z11	anonymous	EN	0.7		0	0		1	2			7	Because I myself had kidney issues as a kid. If this could save a life, do it.							7	So it's everyone's decision	1	If it should be done or not.	4	3	5	1	1	7	I read the instructions	1	1	39	1	1	1	2	3	3	3	2
455	2020-08-04 15:16	2020-08-04 15:25	0	100	544	1	2020-08-04 15:25	R_8r0j3JvYMcxge8V	anonymous	EN	0.7		0	0		1	1	1	You have no right to inflict pain for the purpose of research									7	I would want to know if I could support you or not	5	Don’t you want to know how the public will feel about you if you do this or not?	5	4	7	5	4	7	I read the instructions	1	1	81	1	1	1	5	5	1	3	1
456	2020-08-04 15:21	2020-08-04 15:25	0	100	246	1	2020-08-04 15:25	R_3oL94naLxKnHYtx	anonymous	EN	0.7		0	0		1	2			4	I would support this as long as the animals were treated in an ethical and respectable way							5	Because everyday people should have heir voices heard	6	By getting people’s opinions you spare unwanted criticism or feedback later down the line	7	4	6	5	3	7	I read the instructions	1	1	22	1	2	1	3	5	2	3	5
457	2020-08-04 15:15	2020-08-04 15:25	0	100	622	1	2020-08-04 15:25	R_2zNQzSxNJkanLqf	anonymous	EN	0.9		0	0		1	4							4	I'm sad about it but I think if it can help people with Parkinson's then I would support it.			6	I think everyone should have an input	5	I think other people can help fund this endeaver.	5	5	6	4	4	7		0	0	58	1	1	1	4	2	3	3	2
458	2020-08-04 15:19	2020-08-04 15:25	0	100	392	1	2020-08-04 15:25	R_zYFJpUGZ5mZ35nj	anonymous	EN	0.9		0	0		1	1	4	If you do it on rats and mice I’m fine. No other animals unless there is no way it will hurt the animal. I definitely would support this is it was going to save or extend life in humans									7	Everyone should know what’s happening in the United States of America	3	I think it will help	6	6	6	4	4	7		0	0	58	1	1	1	2	7	3	3	1
459	2020-08-04 15:16	2020-08-04 15:26	0	100	567	1	2020-08-04 15:26	R_3HiVVGeV1nGuicc	anonymous	EN	0.9		0	0		1	5									1	I think there are people that you can pay some money to for those types of research and they will let you know verbally if it hurts, stings, rash, etc. Animals are not able to say those things to you. They’re scared and they’re helpless and you’re keeping them captive and torturing them.	7	It’s best to do things with the public agreeing to the things you’re doing.	7	We can give ideas that the researchers might have not thought of.	7	7	4	5	4	7	I read the instructions	1	1	27	1	2	1	2	1	2	3	3
460	2020-08-04 15:20	2020-08-04 15:26	0	100	352	1	2020-08-04 15:26	R_T0ia5hLDp75yNvb	anonymous	EN	0.9		0	10		1	2			7	I would support this as all too often transplants fail due to rejection							7	Some groups might object for religious or other rasons	7	It might be an answer to animal right's organizations	6	6	4	4	4	1,2		0	0
461	2020-08-04 15:20	2020-08-04 15:26	0	100	381	1	2020-08-04 15:26	R_2WOuH24BLItkQLl	anonymous	EN	0.9		0	0		1	2			7	My mother received a liver transplant and lived for another 14 years.							5	Shouldn't be secretive since there is nothing to hide. but many people are overly emotional about animals.	5	Just that they may better understand the benefits of the research if they are involved	3	5	4	5	4	7	I read the instructions	1	1	51	2	1	2	5	5	2	3	1
462	2020-08-04 15:21	2020-08-04 15:26	0	100	326	1	2020-08-04 15:26	R_2WNZ5oL8OXfpUqK	anonymous	EN	0.9		0	0		1	2			1	not for me							4	fits	4	fits best	4	4	4	4	1	1		0	0
463	2020-08-04 15:13	2020-08-04 15:26	0	100	796	1	2020-08-04 15:26	R_3JEGqjlzQWEXQfv	anonymous	EN	0.9		0	0		1	5									5	I would support but would also like to know if these tumors would be painful to the fish or if it is even possible for the fish to feel pain.	4	Not everyone has an interest in researcher and may not want to know what is being done.	3	I think the public would be more interested if the research was with larger animaks.	4	2	4	6	6	7	I read the instructions	1	1	58	2	1	1	3	5	2	3	2
464	2020-08-04 15:13	2020-08-04 15:26	0	100	770	1	2020-08-04 15:26	R_1ItPsAtpwk856vj	anonymous	EN	0.9		0	0		1	1	6	The research sounds like it could be useful so I think the nice could be sacrificed for this									2	The feelings will be mixed and they might not understand the importance of the research	5	Useful input would be anything that leads to treating pain management involving the nerves. The public would benefit if they had an effective treatment	4	6	2	4	4	7	I read the instructions	1	1	62	1	2	1	5	4	2	3	2
465	2020-08-04 15:20	2020-08-04 15:26	0	100	390	1	2020-08-04 15:26	R_Rb5ZayxFeCFLqvL	anonymous	EN	0.9		0	0		1	3					4	Morally, I dislike the idea of testing on animals, but as a scientist myself, I understand the value of this information and the potential value and far-reaching effects of the results of the study.					5	I think transparency in this research is necessary, however people will often make ill-informed and quick judgments because they don’t really understand the experiment, they just see the word “euthanasia” and immediately assume the animals are subject to cruelty.	2	Input that offers a comprehensive comparison of the pros and cons of animal-based research based on a full and complete understanding of said research.	3	4	5	5	4	7	I read the instructions	1	1	20	1	2	1	3	7	2	3	3
466	2020-08-04 15:13	2020-08-04 15:27	0	100	800	1	2020-08-04 15:27	R_SV3MNM3wShM1wrf	anonymous	EN	0.9		0	0		1	1	7	I would rather have mice experimented on to produce an effective drug than humans to be harmed in the testing of a new drug.									7	The broader public is comprised of people who may use the medication in the future.	5	I think the broader public would provide useful input regarding their opinions on research involving animals.	7	7	1	5	4	7	I read the instructions	1	1	71	1	1	2	6	1	1	3	1
467	2020-08-04 15:19	2020-08-04 15:27	0	100	456	1	2020-08-04 15:27	R_3QWxWcdPwYHUF3H	anonymous	EN	0.9		0	0		1	4							5	to cure diseases			3	not their business	3	they gave no say	3	3	3	5	5	7	i read the instructions	1	1	67	1	2	2	5	6	1	3	1
468	2020-08-04 15:19	2020-08-04 15:27	0	100	499	1	2020-08-04 15:27	R_Rmq2z7e0vO1K8lr	anonymous	EN			0	0		1	4							6	Monkeys are more closely associated to humans than rats. Therefore, seem like a logical choice for research subject.			2	I think the public is more concerned with Kim Kardashian than neurological disease research.	1	I think the public feedback will bare little usefulness. However, the perception of the University being transparent through a member of the general public being on the board is beneficial public relations.	4	4	3	5	4	7	I read the instructions	1	1	40	2	2	2	6	6	1	3	2
469	2020-08-04 15:24	2020-08-04 15:27	0	100	175	1	2020-08-04 15:27	R_1EZjg3uixJHz3iY	anonymous	EN	0.9		0	0		1	4							6	I just wouldn.t			5	I just don.t know	4	Anything that could be helpful	4	2	3	4	4	7	Mice	0	0	40	1	2	1	2	3	2	2	1
470	2020-08-04 15:19	2020-08-04 15:27	0	100	471	1	2020-08-04 15:27	R_1OpDVIw2rbFOXv6	anonymous	EN	0.9		0	0		1	4							7	There is a great need for a cure for Parkinson's. Primates are close genetic relations to humans.			1	The public really doesn't care about how things are done, only that they ARE done. No one will care, unless there is cruel and unusual treatment of the animals. Humans WILL care if there is a cure.	1	Perhaps have a small public oversight committee to confirm that the animals are being treated humanely.	1	2	4	6	7	7	I read the instructions	1	1	48	1	2	2	2	6	2	3	2
471	2020-08-04 15:18	2020-08-04 15:27	0	100	541	1	2020-08-04 15:27	R_2c1RXu1umhNXny7	anonymous	EN	0.9		0	0		1	1	7	This may help the pain tolerance in humans. Mice are not a threatened species, so I see no problems with this research.									1	They would upset some people every time. Why bother?	4	I don't think you would ever get useful input from the general public.	1	2	4	5	4	7	I read the instructions	1	1	80	2	1	2	3	4	2	3	1
472	2020-08-04 15:19	2020-08-04 15:27	0	100	521	1	2020-08-04 15:27	R_3dY8dfbE7umd3jl	anonymous	EN	0.9		0	5		1	2			4	if it helps humans with diseases it would be ok							5	to keep the public imformed	3	the public needs to be informed because there are a lot of animal lovers	5	5	4	5	4	7	i read the instructions	1	1	66	2	2	2	2	1	1	3	1
473	2020-08-04 15:21	2020-08-04 15:27	0	100	410	1	2020-08-04 15:27	R_3jYzV7cWC1S3oi5	anonymous	EN			0	0		1	3					5	It would have a potential positive benefit in the future.					5	The public should always have a say in what happens.	4	The public deserves to know what is happening.	5	5	4	5	4	1,7	I read the instructions	0	0
474	2020-08-04 15:26	2020-08-04 15:28	0	100	110	1	2020-08-04 15:28	R_2dELIeaFXscKStw	anonymous	EN	0.9		0	0		1	4							1	Animal should not be tested on			4	Because it’s not right	4	Animal should not be tested on	4	3	4	1	1	1		0	0
475	2020-08-04 15:23	2020-08-04 15:28	0	100	273	1	2020-08-04 15:28	R_WBfSehuUQBDen73	anonymous	EN	0.9		0	0		1	5									7	I am willing to support this research.	4	The public cannot be trusted to give good input.	4	I don’t consider the public to be educated enough to offer any beneficial advice	1	1	5	3	7	7	I read the instructions	1	1	44	1	2	1	6	6	1	3	1
476	2020-08-04 15:19	2020-08-04 15:28	0	100	544	1	2020-08-04 15:28	R_Dk0dVUHpax1L4sx	anonymous	EN	0.9		0	0		1	2			7	It will benefit the study of transplants and rejection of said transplants which may benefit humans.							3	The research study is more important than public opinion because the benefit to humanity should be the overriding motivation.	4	Pigs are a close genetic match for humans and the benefits for humans is great in the area of transplant research.	7	4	7	7	7	7	I read the instructions	1	1	55	2	1	1	6	6	2	3	2
477	2020-08-04 15:20	2020-08-04 15:28	0	100	497	1	2020-08-04 15:28	R_WjRhrPHX0pu4rg5	anonymous	EN	0.9		0	0		1	1	4	I need to know more of the background of the study and the topic going to discuss.									6	to collect general input is helpful	5	hear the public and better serve the public	5	5	5	3	4	7	I read the instructions	1	1	60	2	1	1	6	5	2	3	1
478	2020-08-04 15:25	2020-08-04 15:28	0	100	189	1	2020-08-04 15:28	R_2VF8xsif3lJxXUO	anonymous	EN	0.9		0	0		1	4							1	i don't like animals being used			7	it matters what other people think	6	being told exactly what was going on	7	5	7	3	3	7	I read the instructions	1	1	18	1	1	2	2	2	3	3	4
479	2020-08-04 15:18	2020-08-04 15:28	0	100	595	1	2020-08-04 15:28	R_2e9WuNQG8qs16hl	anonymous	EN	0.9		0	0		1	5									1	I am against animal testing.	7	Laymen have a lot of knowledge and good reasoning, even if they don't have a Phd.	6	PhD. Animals are to be used, and why.	7	5	5	4	1	7	I read the instructions	1	1	74	1	2	1	2	2	2	3	3
480	2020-08-04 15:25	2020-08-04 15:28	0	100	221	1	2020-08-04 15:28	R_38xKP2pE29A5Aml	anonymous	EN	0.9		0	0		1	2			7	I think using animals for the advancement of science is important. Also I dislike pigs.							4	There will always be people on either side considering things you don’t necessarily consider	7	What kind of animals to be used, whether they support it or not	4	4	7	7	7	7	I read the instructions	1	1	74	2	1	1	5	1	1	3	3
481	2020-08-04 15:25	2020-08-04 15:28	0	100	171	1	2020-08-04 15:28	R_3MtzvtjEj37FZzo	anonymous	EN	0.9		0	0		1	1	5	howard									6	yes	6	good	5	6	6	6	6	6		0	0
482	2020-08-04 15:22	2020-08-04 15:28	0	100	368	1	2020-08-04 15:28	R_sbYJKf3vltj9Njb	anonymous	EN	0.9		0	0		1	1	4	I don’t think that because something works on mice means that it will also work on humans									4	Not everyone will agree with animal research. In a sense it does contribute to animal cruelty	7	Individual input on whether they would participate in a drug tested on animals	6	5	7	4	4	7	I read the instructions	1	1	33	1	1	2	5	6	2	3	2
483	2020-08-04 15:27	2020-08-04 15:28	0	100	111	1	2020-08-04 15:28	R_1KkcapvkvXzmkpX	anonymous	EN	0.9		0	0		1	5									4	Nothing in particular.	4	Nothing in particular.	4	Nothing	4	4	4	4	4	7	I read the instructions	1	0	23	1	2	1	5	6	1	1	2
484	2020-08-04 15:19	2020-08-04 15:28	0	100	571	1	2020-08-04 15:28	R_1ffN14vsEXUBer1	anonymous	EN	0.9		0	0		1	5									1	Is that not what lab rats are for?	7	I don’t think there is a need to test other animals	3	More people can bri g out valid points that may have not been thought of	7	7	1	1	4	7	I read the instructions	1	1	47	1	1	1	2	3	3	3	1
485	2020-08-04 15:25	2020-08-04 15:29	0	100	215	1	2020-08-04 15:29	R_1H7hPILNZhKzGGc	anonymous	EN	0.9		0	0		1	5									7	I support any research that betters the quality of life for human and other animals.	1	You cannot try to approval from everyone and sometimes what we don’t know when it comes to research is better.	6	Maybe how far they feel researchers should go with animals.	2	2	5	5	7	1,2		0	0
486	2020-08-04 15:25	2020-08-04 15:29	0	100	220	1	2020-08-04 15:29	R_3lSSurGQntRnKbt	anonymous	EN	0.9		0	0		1	3					6	I am willing to support for the larger good of studying nicotine and its effect on the human brain					4	not sure broad public input would be beneficial or informed well enough to make a useful decision or input	3	not sure what else to say at this point	2	3	4	4	4	7	I read the instructions	1	1	67	2	2	2	6	7	1	3	3
487	2020-08-04 15:24	2020-08-04 15:29	0	100	323	1	2020-08-04 15:29	R_6ndfk5aOhdp9QQx	anonymous	EN	0.7		0	55		1	2			6	Great app great customer customer experience experience and customer customer experience experience and great service tasty food tasty tasty food great prices							2	Do not wanna go to pick you guys and then I hv is the way	6	Do not buy the food great service and food great customer customer experience experience and great customer	7	6	4	3	6	7	I read the instructions	1	0	30	2	1	1	6	5	2	3	2
488	2020-08-04 15:25	2020-08-04 15:29	0	100	224	1	2020-08-04 15:29	R_2CKuOauZXzfDJc3	anonymous	EN	0.9		0	30		1	3					7	I will support because the issue of smoking is a very serious issue to the health of man					7	To get different opinions and stand on the majority	7	Their concrete infos and views	7	7	7	7	7	1,4,5,6		0	0
489	2020-08-04 15:27	2020-08-04 15:29	0	100	117	1	2020-08-04 15:29	R_2coOl5JdOfRs8Nc	anonymous	EN	0.9		0	0		1	2			5	I think we could learn a lot and help other people with this research							6	I think we should consider everyones views	5	I think we should obtain as much information as we can	5	6	5	5	5	7	I read instructions	1	1	21	1	2	1	3	6	2	3	2
490	2020-08-04 15:22	2020-08-04 15:29	0	100	440	1	2020-08-04 15:29	R_25RPBRfIw37ELuR	anonymous	EN	0.9		0	0		1	3					4	The euthanized part					5	To obtain many opinions	4	Honest opinions,thoughts,etc.	5	4	5	6	5	7	I read the instructions	1	1	70	1	1	1	3	3	1	3	3
491	2020-08-04 15:21	2020-08-04 15:29	0	100	488	1	2020-08-04 15:29	R_2EmoocHoKBqXrP3	anonymous	EN	0.9		0	0		1	4							1	I am against all animal testing			7	A more diverse group opinion is needed to make sure all sides of situation is heard	7	View all sides of the situation to find best solution. Find if there are alternatives.	7	7	7	5	2	7	I read the instructions	1	1	71	1	1	2	3	1	1	2	3
492	2020-08-04 15:25	2020-08-04 15:29	0	100	236	1	2020-08-04 15:29	R_3lEmWxEt9F8dqYb	anonymous	EN	0.9		0	0		1	5									4	Because I am not sure what zebra fish is	5	Because you get a wide variety of answers	6	None	5	4	5	4	5	7		0	0	25	1	1	1	4	5	3	3	2
493	2020-08-04 15:25	2020-08-04 15:29	0	100	276	1	2020-08-04 15:29	R_1eqUEoFtDVkSD3N	anonymous	EN	0.9		0	0		1	1	2	I do not think that they should put drugs in any animal because that is animal cruelty									5	It is important so other people know that this should not be ok	4	By letting them know that it is not ok	5	5	3	7	7	7	I read the instructions	1	1	20	1	2	1	2	1	1	3	5
494	2020-08-04 15:25	2020-08-04 15:30	0	100	271	1	2020-08-04 15:30	R_1QzNlANHfH4SlhY	anonymous	EN	0.9		0	0		1	4							7	It’s all about you have to start with something			7	What it’s based on	4	We have always used animals	7	7	6	4	7	7		0	0	58	1	1	2	6	6	2	3	1
495	2020-08-04 15:27	2020-08-04 15:30	0	100	182	1	2020-08-04 15:30	R_3KMBl1jH0IRhnGx	anonymous	EN	0.9		0	0		1	3					1	mice don't have ability to give consent					6	there might be human volunteers	4	it would gain university more respect	5	5	6	5	3	7	I read the instructions	1	1	34	1	2	1	4	1	1	3	4
496	2020-08-04 15:16	2020-08-04 15:30	0	100	845	1	2020-08-04 15:30	R_1nZaEl97IhPPBcC	anonymous	EN	0.9		0	5		1	5									7	The benefits of cancer research outweighs the costs of using zebrafish in this research. Certain tests must use live models.	1	Many people do not understand the necessity of using animals in research. Having to get input from the general public puts undo hardship on researchers and may increase costs, limit research methods, etc because the general public may react with feeling and not practical thought	3	I believe there is little to be gained by allowing the general public to have input on scientific research especially research that requires the use of animal subjects. Additionally, I believe the only members of the general public to participate are the ones "fired up" by the use of animals in research.	1	1	4	5	7	7	I read the instructions	1	1	56	1	1	1	5	7	2	3	1
497	2020-08-04 15:24	2020-08-04 15:30	0	100	328	1	2020-08-04 15:30	R_2xyObja9HSsWFhC	anonymous	EN	0.9		0	0		1	2			5	It furthers medical research that saves lives							5	It helps if they are on the same page	5	university relations with the public	6	3	4	5	4	7	I read the instructions	1	1	24	2	2	2	5	1	2	3	1
498	2020-08-04 15:23	2020-08-04 15:30	0	100	440	1	2020-08-04 15:30	R_3ReXVEp8XSTbf8c	anonymous	EN	0.9		0	0		1	1	5	I believe it is important to do studies to develop new medications. I don’t like that the mice have to hurt to do the study but it does seem an efficient way to start the study									7	It’s important to get input from the broader public because there may not be points that select groups of researchers realize	4	Input could include that of animal experts and/ or provide suggestions for more humane research	5	2	4	3	3	7	I read the instructions	1	1	20	1	2	1	2	1	1	3	3
499	2020-08-04 15:19	2020-08-04 15:30	0	100	683	1	2020-08-04 15:30	R_1hEkPbKdEQQAm4O	anonymous	EN	0.9		0	0		1	4							5	They are most like humans so could be effective patients.			5	You could get opinions from all aspects.	3	Most are too opinionated to see overall benefits.	4	4	3	4	5	1		0	0
500	2020-08-04 15:20	2020-08-04 15:30	0	100	646	1	2020-08-04 15:30	R_3Uyqg6dJnf0ahO1	anonymous	EN	0.9		0	0		1	2			5	It is important to find what keeps humans alive but I don't see why the second pig needs to be euthanized if it is doing well.							4	Why should they? They will do it even if we all said no.	2	Nothing as they will do it anyway no matter what we say.	2	7	2	4	6	7	I read the instructions	1	1	72	1	1	2	2	1	2	3	1
501	2020-08-04 15:28	2020-08-04 15:31	0	100	174	1	2020-08-04 15:31	R_3qEyONvzTWZovvN	anonymous	EN	0.9		0	0		1	3					4	I don't see a problem with it					6	To get a range of information	4	Different avenues for testing	7	6	5	7	4	1,4,6		0	0
502	2020-08-04 15:19	2020-08-04 15:31	0	100	736	1	2020-08-04 15:31	R_5arsoG8h6xxWi8p	anonymous	EN	0.9		0	0		1	3					4	I would like to know if there are any actual problems					7	Because people do want to actually know about it	7	Some people would probably get offended,but research is nessasary	7	7	4	4	4	7		0	0	33	1	2	2	4	6	1	3	2
503	2020-08-04 15:23	2020-08-04 15:31	0	100	480	1	2020-08-04 15:31	R_OILv2R1e6As46YN	anonymous	EN	0.9		0	5		1	5									4	For me, it is a slippery slope when it comes to animal testing. Part of me thinks that they are just minnows and the good that could come from the testing could save many human lives. There is also a part of me that feels that all lives are important in the larger scheme and none should be devalued. I also wonder what happens when the tests progress past zebrafish.	5	I believe that transparency is important in all situations.	5	I am not sure that public input would be much more than their opinions as most are probably not scientists. The largest benefit I see is transparency on how the testing is conducted.	5	4	4	4	4	7	I read the instructions	1	1	46	1	1	1	3	4	2	3	3
504	2020-08-04 15:29	2020-08-04 15:31	0	100	118	1	2020-08-04 15:31	R_30dWeYMSzRH0vWx	anonymous	EN	0.9		0	0		1	4							4	n/a			4	n/a	4	n/a	4	4	4	4	4	7	i read the instructions	1	0	22	1	2	2	2	4	2	3	4
505	2020-08-04 15:27	2020-08-04 15:31	0	100	239	1	2020-08-04 15:31	R_3HhKGTLPrKUIKjb	anonymous	EN	0.9		0	0		1	3					5	We need to be able to see what will happen and there are many mice in the world					7	There are many different opinions out there	5	People saying how they feel about animals being used and what good may come of the testing	7	7	4	4	4	7	I read the instructions	1	1	18	1	2	1	1	7	2	3	2
506	2020-08-04 15:13	2020-08-04 15:31	0	100	1092	1	2020-08-04 15:31	R_3DbSMjfJYvUjkGH	anonymous	EN	0.9		0	0		1	1	3	i hate the thought of any animal being hurt. I have neuropathy and there is a perfect drug for it, Tapentadol. The problem is doctors won't prescrible because it's considered an opiate. When I have taken it the neuropathy pain goes completely away. Life would be very good if doctors would just prescribe it. If people can't handle opiates, that's their problem. Other people that benefit greatly fr…									7	To weigh the benefits of animal testing versus not testing.	5	To see if people want testing on animals.	5	7	7	4	4	7	I read the instructions	1	1	53	1	2	1	5	4	2	1	3
507	2020-08-04 15:23	2020-08-04 15:32	0	100	521	1	2020-08-04 15:32	R_1Bm6tVZwRF4TTJ7	anonymous	EN	0.9		0	0		1	4							1	I find using animals for this type of research tepugnznt. Especially ones so intelligent.			6	Communities connected to this type of research should know what's going on in their universities.	4	Most of the public is not aware of how and why research on animals is done. I think they need to know how the money is spent.	5	5	5	4	4	7	I read the instructions.	1	1	68	1	1	2	3	2	2	3	3
508	2020-08-04 15:23	2020-08-04 15:32	0	100	496	1	2020-08-04 15:32	R_9Qzkc1wWXxZcu7T	anonymous	EN	0.9		0	0		1	2			4	i think i would lean more towards supporting it in order to save lives							4	everyone is entitled to know what kind of research occurs to help those in need	3	people are entitled to know how these life saving procedures are conducted	4	5	5	7	4	7	i read the instructions	1	1	35	1	1	2	4	1	2	3	5
509	2020-08-04 15:24	2020-08-04 15:32	0	100	438	1	2020-08-04 15:32	R_3hzks3TKhR7cQZz	anonymous	EN	0.9		0	0		1	3					3	I hate the idea of the mice being euthanized for no reason it seems cruel but I like that the nicotine is being put into their drinking water and not inhaled in anyway. This method seems far less cruel and invasive.					4	The broader public doesn’t always understand the methods of science when it comes to testing and how humane or in humane something may be but science can sometimes get carried away with doing something for science and not caring what it may do to a test animal in the process as long as results are seen.	4	Different ideas and view points than academics possibly all from the same school and possibly more empathy for the animals as people see them as animals not test subjects.	5	3	6	4	4	7	I read the instructions	1	1	23	1	2	2	5	4	2	3	3
510	2020-08-04 15:03	2020-08-04 15:32	0	100	1716	1	2020-08-04 15:32	R_OoKvBzEVWPq6zQZ	anonymous	EN	0.9		0	0		1	5									7	i think this a very helpful research for mankind.that's why i support this research.	7	to get the best result it needs to have a broad number of collection.	7	to get the best result of the research it needs to take broad number of inputs.and this will be benificial for the university.	7	6	4	6	6	1,4,6		0	0
511	2020-08-04 15:17	2020-08-04 15:32	0	100	888	1	2020-08-04 15:32	R_1q3BSPBh2AwCuze	anonymous	EN	0.7		0	0		1	3					7	As long as they come up with solutions I don’t mind					7	Would like to know the input as well	7	Time they consider and the number of animals	7	7	7	7	7	7	I read the research	1	1	30	1	1	2	5	5	2	3	2
512	2020-08-04 15:28	2020-08-04 15:32	0	100	243	1	2020-08-04 15:32	R_2PpQ4onhplXsnIy	anonymous	EN	0.9		0	0		1	1	1	I would not want the to inflict pain on animal who typically would not have this type of injury.									3	People should have an opinion on some of this?	4	I think having more people's opinion gives you a better and more rounded answers.	4	5	6	5	6	7	I read the instructions	1	1	38	1	1	1	3	4	2	3	2
513	2020-08-04 15:30	2020-08-04 15:32	0	100	130	1	2020-08-04 15:32	R_3neN2cL1O4A49kn	anonymous	EN	0.9		0	0		1	1	3	Too help others									4	Too be able too understand.	7	Too learn	7	7	7	1	1	2		0	0
514	2020-08-04 15:22	2020-08-04 15:32	0	100	585	1	2020-08-04 15:32	R_2V4iCJ7Z9orXCgD	anonymous	EN	0.9		0	0		1	4							2	they could find a way that doesn't involve animals			7	more people will agree to other researches with no animal	7	they are using animals for the longest time without any real results stems cells or placenta maybe a more effective way	7	7	7	7	7	7		0	0	65	1	1	1	4	6	3	3	5
515	2020-08-04 15:29	2020-08-04 15:32	0	100	157	1	2020-08-04 15:32	R_3qCO258nTDQy57r	anonymous	EN	0.9		0	0		1	5									5	I don’t know enough about zebra fish to know if they play an important role in nature so we can probally use them in research	6	I thinks it’s always good to get a large variety of opinions	5	On what role they play in biology	3	4	3	4	4	1,2,5		0	0
516	2020-08-04 15:31	2020-08-04 15:32	0	100	66	1	2020-08-04 15:32	R_2QR634REB0y27Mq	anonymous	EN	0.9		0	0		1	4							4	No			1	Ni	4	No	6	2	2	1	1	2,3		0	0
517	2020-08-04 15:28	2020-08-04 15:32	0	100	230	1	2020-08-04 15:32	R_yQsEwZbpelqvPYl	anonymous	EN	0.9		0	0		1	5									3	It's animal abuse	5	None	4	None	4	4	4	4	4	7	I read the instructions	1	1	18	1	2	1	2	4	2	3	1
518	2020-08-04 15:29	2020-08-04 15:32	0	100	164	1	2020-08-04 15:32	R_2f3E9jWUjKTi80L	anonymous	EN	0.9		0	0		1	4							1	If it harms the monkees in any way I against it.			6	Test your app it not only works well.	7	See what they're doing.	6	6	4	6	5	1,2,3,4,5,6		0	0
519	2020-08-04 15:23	2020-08-04 15:32	0	100	547	1	2020-08-04 15:32	R_PS94CSoFhXI0Zi1	anonymous	EN	0.9		0	0		1	3					4	As long as it’s for good use					4	It not very important	4	Not sure	3	3	5	5	2	7		0	0	39	2	2	2	2	1	1	3	2
520	2020-08-04 15:22	2020-08-04 15:33	0	100	644	1	2020-08-04 15:33	R_3s4kckOSXU4zdO7	anonymous	EN	0.9		0	0		1	5									4	Sounds cruel, but I guess if it is what you have to do to develop cancer treatments, then yes.	6	Public support only helps support research.	7	The broader public would benefit by knowing how the research will be conducted.	7	7	4	4	4	7	I read the instructions	1	1	82	1	1	2	2	1	2	3	1
521	2020-08-04 15:29	2020-08-04 15:33	0	100	197	1	2020-08-04 15:33	R_3O6RbPiMVOM3DsB	anonymous	EN	0.9		0	0		1	2			1	Animal creulty							6	Pubicnopibion should matted	5	Not sure	6	7	4	6	4	1,5,6		0	0
522	2020-08-04 15:31	2020-08-04 15:33	0	100	82	1	2020-08-04 15:33	R_yWIRRK57OvPcbCx	anonymous	EN	0.9		0	0		1	2			1	Pigs							4	No	4	No	4	4	4	3	2	7	Idk	0	0	25	2	2	1	5	3	1	3	3
523	2020-08-04 15:29	2020-08-04 15:33	0	100	222	1	2020-08-04 15:33	R_27C3K1atlt7eLaN	anonymous	EN	0.9		0	0		1	3					3	You have to test stuff on something or someone I guess					4	It’s not that important but it helps people find out stuff	4	Useful input would be how people feel about the use of testing on animals	5	2	3	4	4	7	I read the instructions	1	1	20	1	2	2	2	3	3	3	3
524	2020-08-04 15:29	2020-08-04 15:33	0	100	211	1	2020-08-04 15:33	R_qJyL8Z2SUXO4ZAB	anonymous	EN	0.9		0	0		1	1	1	I don’t think we need to test animals for research it’s cruel and has actually led scientists to test boundaries in labs and you’re causing them unnecessary pain									7	I like that they’re making it public and asking for outside input	7	They would know what’s socially acceptable by the masses and can make decisions based off of that	7	7	6	4	4	7	I read the instructions	1	1	21	1	2	1	2	4	3	3	1
525	2020-08-04 15:28	2020-08-04 15:33	0	100	272	1	2020-08-04 15:33	R_2X6RsMAHlSAMSeP	anonymous	EN	0.9		0	0		1	4							1	I don’t because it is harming monkeys. Even though it is useful, we can’t simply use them like toys.			4	It is good to have many opinions and ideas not just a few.	1	I consider useful info such as it is ok to if it’s urgent.	7	4	5	7	7	7	I read the instructions	1	1	20	2	2	2	4	1	2		5
526	2020-08-04 15:30	2020-08-04 15:33	0	100	152	1	2020-08-04 15:33	R_3QL87jHugKFtXl3	anonymous	EN	0.9		0	0		1	4							7	Good app			7	Because I like it	7	Fun bad F j in jnc	7	7	7	7	7	1,5,6		0	0
527	2020-08-04 15:24	2020-08-04 15:33	0	100	512	1	2020-08-04 15:33	R_2tyUNCb1ssUMNFG	anonymous	EN	0.9		0	0		1	3					6	mice are easier to reproduce and have been used to research many human traits with good results					5	many of the public are not educated in how actual research is done and do not understand how treatment of the animals happens	3	I am not sure there would be much input that would be helpful given the experience of the general public with research	3	4	3	4	4	7	I read the instructions	1	1	66	1	2	2	5	4	3	3	1
528	2020-08-04 15:19	2020-08-04 15:33	0	100	850	1	2020-08-04 15:33	R_C80ZO41EeUg9xrH	anonymous	EN	0.9		0	0		1	1	7	It will help people in the long-run reduce their chronic pain. While I don't believe in inflicting pain with no purpose, this has a purpose that is higher than the mice's pain. And it's a whole lot more humane to try it on an animal first before you try it on humans. People with chronic pain have enough trouble without causing them more troubles by untested drugs.									5	There are some things where the public opinion matters, but this isn't one of them that ranks high to me. Also, I think there are plenty of things on the market intended to kill rodents that causes suffering. At least, this suffering has a higher purpose than simply removing pests from the home. Helping people is more important than people who disapprove of animal research and likely don't suffer…	5	Perhaps deciding what research is worth inflicting the pain and what research is needlessly cruel and doesn't require animal testing.	5	5	5	4	4	7	I read the instructions	1	1	33	1	2	1	6	4	3	3	1
529	2020-08-04 15:28	2020-08-04 15:33	0	100	310	1	2020-08-04 15:33	R_1QgqEPzpMjUb1Oh	anonymous	EN	0.9		0	0		1	5									2	On one hand I believe that experimenting on any living thing in unethical. On the other, fish are at the bottom of the “sentient” scale, so if we must do it, then this is probably the best case scenario for it	5	We help pay to keep the university open, and the animals are likely being raised, tested on, and disposed of here. People deserve to know	7	I can’t think of any. This would invite animal rights activists and spark very heated debates.	1	1	2	5	4	7	I read the instructions	1	1	31	1	2	1	6	4	1	1	3
530	2020-08-04 15:25	2020-08-04 15:33	0	100	488	1	2020-08-04 15:33	R_1NEwXW3TPQwUHmm	anonymous	EN	0.9		0	0		1	1	7	I see little harm to the mice and personally see them as less of a feeling animal as others									6	Different people have different feelings about what animal abuse is and having it available each person can determine this factor	3	To know exactly what the animals would be put through as to pain or damage to the animal	5	5	5	7	7	7	I read the instructions	1	1	79	2	1	2	4	3	2	3	3
531	2020-08-04 15:28	2020-08-04 15:33	0	100	302	1	2020-08-04 15:33	R_RqLwABYyeAJmfp7	anonymous	EN	0.9		0	0		1	3					7	I feel mice serve an important service in this case					6	To get a wider range of opinions	5	If they understand what you are doing, they may support your project	6	6	5	7	7	7	I read the instructions	1	1	68	1	1	2	6	4	3	3	2
532	2020-08-04 15:27	2020-08-04 15:33	0	100	398	1	2020-08-04 15:33	R_1IAUnIOwraeLuvY	anonymous	EN	0.9		0	0		1	5									7	If it would help cure cancer it's worth it.	7	Broad input	7	Can't tell without knowing the research	7	7	4	6	5	7		0	0	68	2	2	1	5	5	3	3	2
533	2020-08-04 15:32	2020-08-04 15:33	0	100	77	1	2020-08-04 15:33	R_30qMd1GoEZm2O0X	anonymous	EN	0.7		0	10		1	5									6	Bxncnnxjd	1	Cm Cnxnxj	4	Djxnncncjx	7	5	5	6	6	2,7		0	0
534	2020-08-04 15:30	2020-08-04 15:34	0	100	242	1	2020-08-04 15:34	R_1KiHw01olzwXDDF	anonymous	EN	0.7		0	30		1	5									5	I am willing to be support of something great	5	It's very important	5	It will do good for the animal kingdom	5	4	5	6	5	1		0	0
535	2020-08-04 15:30	2020-08-04 15:34	0	100	245	1	2020-08-04 15:34	R_1rJvhKEItSvVJcJ	anonymous	EN	0.9		0	0		1	5									7	Because it's a great research that does great work	7	Because the people voice matter	7	The research can help people out	7	7	4	7	4	5		0	0
536	2020-08-04 15:27	2020-08-04 15:34	0	100	461	1	2020-08-04 15:34	R_1PYpZOsiZlPYHYj	anonymous	EN	0.9		0	35		1	2			7	Human health is more important							5	It is important to know the opinions of the people	5	Honest opinion	5	5	5	5	4	2,7	I read the instructions	0	0
537	2020-08-04 15:31	2020-08-04 15:34	0	100	178	1	2020-08-04 15:34	R_322DZ9giHSlwGUi	anonymous	EN	0.9		0	0		1	4							7	What ever helps			4	Don't like	4	Don't know	2	3	3	2	2	7	Mouse	0	0	54	2	2	2	3	2	1	3	2
538	2020-08-04 15:31	2020-08-04 15:35	0	100	211	1	2020-08-04 15:35	R_ZwadurSHnwSevAd	anonymous	EN	0.9		0	0		1	1	4	It's just an animal									3	People dont like to talk sometimes	2	It could really help	4	4	4	7	4	7		0	0	29	1	1	2	3	4	3	3	4
539	2020-08-04 15:25	2020-08-04 15:35	0	100	603	1	2020-08-04 15:35	R_2CetNFzPuH6QHip	anonymous	EN	0.9		0	0		1	1	7	Ok with that									7	Should be a wide variety of people	7	Answers would be more accurate	5	6	6	4	4	1,6		0	0
540	2020-08-04 15:33	2020-08-04 15:35	0	100	156	1	2020-08-04 15:35	R_zUMyQGlVrP0fs6B	anonymous	EN	0.9		0	0		1	1	1	It’s not safe.									4	It’s very important	4	Very much protective	1	3	4	3	4	2,3,7		0	0
541	2020-08-04 15:27	2020-08-04 15:35	0	100	490	1	2020-08-04 15:35	R_1E5p8FJf7lAq2Y2	anonymous	EN	0.9		0	0		1	4							1	The monkeys will be euthanized			7	To understand how the public feels	7	If the public agree or disagree With the use of animals	4	7	7	1	1	7		0	0	57	1	1	2	6	4	2	3	2
542	2020-08-04 15:33	2020-08-04 15:35	0	100	130	1	2020-08-04 15:35	R_28UpO6spFHwcRyL	anonymous	EN	0.9		0	0		1	2			1	Bc pigs r creatures. What if they used people? Everyone would freak out but not for pigs. Just imagine if they used people. Its the same.							5	Hj	5	J	5	3	7	2	7	1		0	0
543	2020-08-04 15:30	2020-08-04 15:35	0	100	338	1	2020-08-04 15:35	R_1hKfL1RwQ85jlFs	anonymous	EN	0.7		0	75		1	3					6	It's interesting					5	It's service	6	The best for the people	6	5	5	6	6	7		0	0	32	2	1	1	5	7	1	3	3
544	2020-08-04 15:23	2020-08-04 15:36	0	100	731	1	2020-08-04 15:36	R_1QlIT3ZIXuQd1NX	anonymous	EN	0.9		0	0		1	5									7	I believe every creature has a purpose and this could be their purpose. Furthermore, if we can’t test on creatures, how can we learn about the disease and cure?	1	Too many opinions could cause chaos.	2	The input could open the eyes of the unseen situation, but like I said earlier, it could also cause chaos	4	2	1	7	7	7	I read the instructions	1	1	59	1	1	1	3	3	3	3	1
545	2020-08-04 15:29	2020-08-04 15:36	0	100	386	1	2020-08-04 15:36	R_274e3ihHcLJXbpa	anonymous	EN	0.9		0	0		1	4							6	I think research is very important, and monkeys are more expendable than human subjects.			4	I don’t know. I’m ambivalent.	2	Nothing. Most do not appreciate the benefits but have knee jerk emotional reactions.	1	1	3	6	7	1,7	Monkeys, mice, rats, guinea pigs	0	0
546	2020-08-04 15:34	2020-08-04 15:36	0	100	97	1	2020-08-04 15:36	R_3JlP0ALiAqEooNu	anonymous	EN	0.9		0	0		1	4							1	Its bad			4	No	4	No	4	4	3	2	2	1,2,3,4,5,6		0	0
547	2020-08-04 15:32	2020-08-04 15:36	0	100	249	1	2020-08-04 15:36	R_2Xhxeuc1OVrs4RJ	anonymous	EN	0.7		0	0		1	3					1	Mice are tortured like this? You’re forcing an innocent creature to endure trauma in their bodies from this. And they’re killed?					7	You need to know what’s good and what’s bad about your product or service.	5	Trying to find alternatives other than animals.	5	5	4	4	2	7	I read the instructions	1	1	18	1	2	1	4	2	2	3	3
548	2020-08-04 15:33	2020-08-04 15:36	0	100	168	1	2020-08-04 15:36	R_r1larvj059xuKyZ	anonymous	EN	0.9		0	0		1	4							1	I feel that animals should be treated like humans they have feelings and all just like we do			3	Na	1	Na	2	3	3	3	2	1		0	0
549	2020-08-04 15:24	2020-08-04 15:36	0	100	733	1	2020-08-04 15:36	R_2vjBLjkiQdRpRp2	anonymous	EN	0.9		0	0		1	1	4	i’m neutral about the research because even though you’re trying to find different drugs ways to reduce neuropathic pain. Once finding a new drug, you’ll have to go back and do research again &’ again. Because eventually that new drug is just gonna worn out.									4	Everyone’s opinions are different, they can support the research or they don’t. Due to either family members or friends that have neuropathic pain or people thinking that’s its animal cruelty to mice. Even though it kinda is, when you don’t think about it while doing the research. Which can either be beneficial or not.	4	Useful input even in a research team, is where everyone including yourself agree with each &’ work with each other to help people in need with neuropathic pain or deal with people criticizing you. Its neither a win or lose situation you just have to weigh the options &’ agree as a group.	4	3	2	4	4	5,7	I read the instructions	0	0
550	2020-08-04 15:35	2020-08-04 15:37	0	100	102	1	2020-08-04 15:37	R_3GeTCGi5bioknvu	anonymous	EN	0.9		0	0		1	3					3	I don’t really feel anything					5	To get new perspective	6	Anything that makes you see things differently	6	6	6	3	3	1,2		0	0
551	2020-08-04 15:22	2020-08-04 15:37	0	100	877	1	2020-08-04 15:37	R_3nkkYUOXIEsjkvo	anonymous	EN	0.9		0	0		1	1	7	Most of the mice and rats used in medical trials are inbred so they are almost identical genetically helping to make the results of medical trials more uniform. Another reason they're used as models in medical testing is that their genetic, biological and behavior characteristics closely resemble those of humans.									5	Survey is a good way to get enough public input.	5	The technicians used five facial expressions to determine if the mice were in pain: eye squinting, nose bulge, cheek bulge, ear position and whisker changes.	6	5	6	6	6	7	I read the instructions	1	1	35	2	1	1	5	6	2	2	2
552	2020-08-04 15:36	2020-08-04 15:37	0	100	55	1	2020-08-04 15:37	R_3QJoPWCQfaZe5oN	anonymous	EN	0.9		0	0		1	5									4	Unknown	4	Unknown	4	Unknown	4	3	4	4	4	1		0	0
553	2020-08-04 15:35	2020-08-04 15:37	0	100	161	1	2020-08-04 15:37	R_1rP7UIrBO1oyx68	anonymous	EN	0.9		0	10		1	1	2	I think animals will suffer									7	People need to know	6	We can stop animal suffering	7	7	7	4	4	7		0	0	27	1	2	1	6	6	2	3	3
554	2020-08-04 15:35	2020-08-04 15:38	0	100	134	1	2020-08-04 15:38	R_ZF7vKFNVE5wNUtP	anonymous	EN	0.9		0	0		1	4							1	i dont know what to say			4	i dont know	5	i have no idea.	5	3	3	4	4	7		0	0	31	1	1	2	5	3	2	2	2
555	2020-08-04 15:31	2020-08-04 15:38	0	100	416	1	2020-08-04 15:38	R_3r1VyEmUy8jDEn9	anonymous	EN	0.9		0	0		1	5									7	Although the study is questionable, if it could lead to prevention of tumors it's okay	4	Sometimes the Public isn't the best at knowing what's best for them	1	Knowing the public's stance, whether they agree or disagree could help you to introduce something they inherently oppose in a way that they are more likely to accept	7	3	7	2	4	7	I read the instructions	1	1	25	1	2	2	5	4	1	3	3
556	2020-08-04 15:31	2020-08-04 15:38	0	100	402	1	2020-08-04 15:38	R_2di3CVX4lUyB9zv	anonymous	EN	0.9		0	30		1	2			7	I support the use of pigs for research because it is not human and since it's an animal, it could be killed and used for research for problem solving purpose in the future.							7	It's important	7	The University is a place of research purposes and any experiment should be carried out successfully.	6	6	7	7	6	7	I read the instructions	1	1	45	2	1	1	6	7	1	3	3
557	2020-08-04 15:32	2020-08-04 15:38	0	100	318	1	2020-08-04 15:38	R_21iD7yylIjrtXcV	anonymous	EN	0.7		0	0		1	2			7	Helps humans.							5	Progress	6	We will all benefit.	4	6	6	1	6	1,2,5,7	Monkies	0	0
558	2020-08-04 15:13	2020-08-04 15:38	0	100	1495	1	2020-08-04 15:38	R_5BeHjW5g9p6TAcN	anonymous	EN	0.9		0	0		1	4							1	I think we are to help animals not torture animals by give them diseases so that we can try to cure the disease and then try to cure them.			6	Because people who are in need of a cure , might want to know that animals are dying to save them	7	I feel that I don’t know enough about each medical case to evaluate, but I do know that the patients who don’t eat meat, might not want animals sacrificed for them.	1	5	5	7	1	7	I read the instructions	1	1	69	1	1	2	4	5	2	3	3
559	2020-08-04 15:30	2020-08-04 15:38	0	100	487	1	2020-08-04 15:38	R_3lEs81UprNqz3uT	anonymous	EN	0.9		0	0		1	2			7	I have no issues with animal testing in any way unless the animals have to undergo torture or are subjected to pain for no good reason.							1	I would hope the university has it's own ethics and are well established with the outside world and so there is no need to consult the public.	2	The only thing I can think of is that the research doesn't leave hazardous waste or suggesting to have a fenced area so children don't go messing around nearby.	2	2	4	4	4	7	I read the instructions	1	1	40	2	2	1	3	4	3	3	2
560	2020-08-04 15:19	2020-08-04 15:38	0	100	1109	1	2020-08-04 15:38	R_pGzeml8HnFZ3n0Z	anonymous	EN	0.9		0	0		1	2			1	I don't feel they should test on pigs for anything . I feel its animal abuse and its jut to find out if a transplant works then they kill them .							7	I feel it is important to ask the public for there opinion because people have them as pets and to see how other people feel about this research.	7	I don't think animals should be researched on . I think they should rethink what type of research could be done without harming any animal.	7	7	7	1	1	7	I read the instruction	1	1	34	1	1	1	1	2	1	3	5
561	2020-08-04 15:21	2020-08-04 15:38	0	100	1031	1	2020-08-04 15:38	R_3RlUgnRVEJ3Dt2s	anonymous	EN	0.9		0	0		1	2			1	Doesn't condone using animals f or research							7	we should know about Animal cruelty	7	do not use animals	7	7	7	4	1	7	none	0	0	66	4	2	2	3	2	1	1	3
562	2020-08-04 15:37	2020-08-04 15:38	0	100	77	1	2020-08-04 15:38	R_3EXSxYsPU1lfTFs	anonymous	EN	0.7		0	0		1	1	5	Idk									4	Idk	4	Idk	4	4	4	4	4	5		0	0
563	2020-08-04 15:34	2020-08-04 15:38	0	100	264	1	2020-08-04 15:38	R_1KeDQzGne3acSpL	anonymous	EN	0.9		0	0		1	5									5	kind of unhuman but needed	4	there would be to many opposed	6	too many would oppose	2	3	3	4	5	7	I read the instructions	1	1	58	1	1	1	3	4	2	3	1
564	2020-08-04 15:35	2020-08-04 15:39	0	100	253	1	2020-08-04 15:39	R_2QDsfXL2uXfPNJ4	anonymous	EN	0.9		0	0		1	2			1	That sounds really cruel. Especially with so many hungry people in the world.							7	Essentially the research is being done to help the public so they should have input.	6	weather or not it’s humane and the public wants to do that.	6	4	7	1	1	7	i read the instructions	1	1	25	4	2	1	2	1	2	1	3
565	2020-08-04 15:31	2020-08-04 15:39	0	100	471	1	2020-08-04 15:39	R_2wMHiCL0kSHepAv	anonymous	EN	0.9		0	0		1	1	4	Mice is better than humans									4	More opinions	4	More opinions	5	4	4	1	1	7	I read the instructions	1	1	30	2	2	2	5	1	2	3	4
566	2020-08-04 15:21	2020-08-04 15:39	0	100	1062	1	2020-08-04 15:39	R_3lK4RzSCGDJipX4	anonymous	EN	0.9		0	0		1	5									7	The testing might be a break through needed for a cure	1	I don't think it i	1	no comments	1	1	1	4	4	7	I read the instructions	1	1	55	1	1	1	3	5	1	3	1
567	2020-08-04 15:21	2020-08-04 15:39	0	100	1068	1	2020-08-04 15:39	R_UE04pvtxjdIGZqx	anonymous	EN	0.9		0	0		1	4							7	The monkeys will be treated humanely and not suffer pain. The research could be beneficial to humans.			3	The general public is not informed enough to make the choice. Most don't care enough one way or the other. A few have strong feelings and won't provide objective input.	3	The general public might come up with ideas to make sure the animals don't suffer, but probably nothing the researchers haven't already thought of.	2	3	5	5	5	7	I read the instructions	1	1	68	1	2	2	6	5	2	3	1
568	2020-08-04 15:25	2020-08-04 15:39	0	100	843	1	2020-08-04 15:39	R_2v6b6BwXfZkAvUx	anonymous	EN	0.9		0	0		1	2			7	This is important research which would benefit mankind. Many good ramifications hopefully would follow from this work, saving lives and improving health is very important and should be supported.							7	Avoiding unnecessary controversy, and getting support can only be beneficial.	7	The more input the better, all input can only help, new ideas can be developed and ways can be improved upon, helpful suggestions will follow and better results.	7	7	7	7	7	7	I read the instructions	1	1	72	1	2	2	6	7	2	3	1
569	2020-08-04 15:22	2020-08-04 15:39	0	100	1051	1	2020-08-04 15:39	R_3ffR2wFIvtvgfNO	anonymous	EN	0.9		0	0		1	2			4	no reason							1	nothing	5	nothing	3	7	4	4	4	1		0	0
570	2020-08-04 15:32	2020-08-04 15:40	0	100	436	1	2020-08-04 15:40	R_2xXGRvK9btAWpfp	anonymous	EN	0.9		0	0		1	3					5	I am willing to support it fully. I think there is so much we can and have learn from “animal testing” but mice is about the only animal i believe we should be doing the testing on.					7	Ultimately we’re the ones benefiting or not benefiting from the research. And I know many people who won’t use medicines, or products in general that aren’t cruelty free. And many I know would take it as far as not partake in medical treatments that don’t have these “clear” stamps associated	4	Detailed response giving their actual view points and how they feel about animal research. Not broad short answers	7	7	3	7	4	7		0	0	23	1	1	1	5	3	1	3	3
571	2020-08-04 15:31	2020-08-04 15:40	0	100	564	1	2020-08-04 15:40	R_2e9Z93dX6mCbElV	anonymous	EN	0.9		0	0		1	3					4	I understand why these people are wanting to do the research. The only thing that bothers me is the fact that they are doing the research on pregnant mice.					7	People have different views and opinions on topics. It is important to gather more people in order to receive a variety of answers.	5	A broader public would put the research proposals in an realist point.	6	5	4	3	4	1,5		0	0
572	2020-08-04 15:38	2020-08-04 15:40	0	100	141	1	2020-08-04 15:40	R_1KqnjSO0bYOwnPx	anonymous	EN	0.9		0	0		1	5									7	It's easy	5	It kills time and you can make money	5	Information can help understand	3	5	4	4	5	1,4,7	Rats	0	0
573	2020-08-04 15:38	2020-08-04 15:40	0	100	131	1	2020-08-04 15:40	R_1nV13mf7V2JfhdD	anonymous	EN	0.9		0	0		1	4							7	N/A			6	N/A	7	N)A	7	6	6	6	6	1		0	0
574	2020-08-04 15:27	2020-08-04 15:41	0	100	840	1	2020-08-04 15:41	R_1OkIHF9XgwZz0Id	anonymous	EN	0.9		0	0		1	4							1	Monkeys should not be used			4	N/A	4	N/A	4	4	4	4	4	7	I read the instructions	1	0	25	1	2	2	3	2	1	3	5
575	2020-08-04 15:37	2020-08-04 15:41	0	100	203	1	2020-08-04 15:41	R_eXqgVOybP0n1avv	anonymous	EN	0.9		0	0		1	1	6	a necessary evil									6	good range ideas	6	need different views	6	6	6	6	6	7	i read the instructions	1	1	75	2	1	1	2	3	2	3	1
576	2020-08-04 15:33	2020-08-04 15:41	0	100	492	1	2020-08-04 15:41	R_3lFurbsa15phvwp	anonymous	EN	0.7		0	55		1	3					7	I will be Will to support this research because I will like to know more adverse effects of smoking.					7	Accumulating different ideas to create a whole or a single idea is better	5	Ideas or opinions and support	6	6	5	4	4	1,4,7	Rabbit	0	0
577	2020-08-04 15:39	2020-08-04 15:41	0	100	117	1	2020-08-04 15:41	R_3OdZLuos2KyEmfh	anonymous	EN	0.9		0	0		1	4							1	I am not sure that I would understand this survey			4	I am not sure about this	4	I am not sure about this	4	4	4	4	4	1		0	0
578	2020-08-04 15:37	2020-08-04 15:41	0	100	255	1	2020-08-04 15:41	R_2uIjR3iuL7Wrqu4	anonymous	EN	0.9		0	10		1	4							3	If it includes tortures, I do not support. But I do understand how these studies might impact human civilization.			5	In today’s culture, public opinion is vital as everyone is one tweet away from being “cancelled”.	5	Like I said earlier, it always good to see where the public stand as we might get cancelled.	5	5	5	4	4	7	Rats, Mouses	0	0	26	1	2	2	5	1	3	1	3
579	2020-08-04 15:35	2020-08-04 15:42	0	100	424	1	2020-08-04 15:42	R_1gju9UZjrcwZMiy	anonymous	EN	0.9		0	0		1	5									5	It helps knowledge	7	It helps know the broad majority of what people me opinions are on something	6	Public views are very important to research	7	6	5	6	4	7	I read the instructions	1	1	20	2	2	1	2	5	2	3	5
580	2020-08-04 15:38	2020-08-04 15:42	0	100	214	1	2020-08-04 15:42	R_2E6HTvCoZ42CR2L	anonymous	EN	0.9		0	0		1	1	7	mice are useful									4	most people do not care	4	not sure	5	3	4	6	6	1,7	mice	0	0
581	2020-08-04 15:38	2020-08-04 15:42	0	100	223	1	2020-08-04 15:42	R_29sSdVsZlP08uI8	anonymous	EN	0.9		0	0		1	5									7	Because it is very helpful.	7	To know more opinions	7	because it can benefit for t he society	7	7	6	7	7	7		0	0	26	1	2	1	5	4	2	3	2
582	2020-08-04 15:39	2020-08-04 15:42	0	100	166	1	2020-08-04 15:42	R_1dFRufFiA6nUEVQ	anonymous	EN	0.9		0	0		1	2			1	You can’t use pigs							7	It’s very important	7	When there is productivity	6	4	7	5	6	1		0	0
583	2020-08-04 15:30	2020-08-04 15:42	0	100	759	1	2020-08-04 15:42	R_33qcGYFk3J3xyyY	anonymous	EN	0.9		0	75		1	2			7	I support the research because it will advance human Health							4	As long as proper procedures are followed public input isn't important	4	Trying to help in decisions concerning animal handling	4	4	5	7	7	7		0	0	32	2	1	2	6	7	1	3	1
584	2020-08-04 15:39	2020-08-04 15:42	0	100	218	1	2020-08-04 15:42	R_2WOtorL25wcVXju	anonymous	EN	0.9		0	0		1	5									1	I think this is disgusting and cruel.	7	I think it is important to allow the public to have an opinion on the methods used to test our medical products.	7	I think it would be useful to get the public's opinion on whether or not this is ethical.	7	7	7	5	4	7	I read the instructions	1	1	26	1	1	1	2	1	3	3	3
585	2020-08-04 15:40	2020-08-04 15:42	0	100	140	1	2020-08-04 15:42	R_2sdofqP0K12jIZz	anonymous	EN	0.7		0	0		1	3					3	No					7	Idk	3	No	3	4	3	4	7	1		0	0
586	2020-08-04 15:40	2020-08-04 15:42	0	100	152	1	2020-08-04 15:42	R_xrAHdFCIIgpq2M9	anonymous	EN	0.9		0	0		1	3					7	They don’t like mice					4	Don’t know	4	Don’t know	4	4	4	4	4	4		0	0
587	2020-08-04 15:39	2020-08-04 15:43	0	100	230	1	2020-08-04 15:43	R_veQaGy5tqPU13Cp	anonymous	EN	0.9		0	5		1	1	7	Bc it is good for us									4	Because it is more important	2	I think that it has more and more levels	2	4	7	7	5	4,6		0	0
588	2020-08-04 15:36	2020-08-04 15:43	0	100	397	1	2020-08-04 15:43	R_1jPo3Q9qpgDC0HQ	anonymous	EN	0.9		0	0		1	3					4	I feel like this is an important thing that needs to be researched. I would support this research, however, I wouldn’t give any money to this research.					4	I feel that animals should not be used in research proposals	4	They show similar traits to humans.	4	4	4	4	6	7	I read the instructions	1	1	18	2	2	1	2	1	2	3	4
589	2020-08-04 15:40	2020-08-04 15:43	0	100	155	1	2020-08-04 15:43	R_2ah0q8FN8Sh2rPJ	anonymous	EN	0.7		0	105		1	1	7	They are fit for it									7	Get new information	7	Cool	3	7	1	1	1	1		0	0
590	2020-08-04 15:41	2020-08-04 15:43	0	100	96	1	2020-08-04 15:43	R_9SmMnQzNDdVsImt	anonymous	EN	0.9		0	0		1	1	6	The amount that you gave you was a good quality app that I could do not eat anything that you could									6	People and get them all right to say they wanna do not want you in your way and they are not going on it and they	6	Hey man how are y'all going on your day are you going on a good game and I can get it bruh bruh was the	5	4	5	5	5	7	I read the instructions	1	1	23	1	2	2	4	4	1	3	1
591	2020-08-04 15:38	2020-08-04 15:43	0	100	324	1	2020-08-04 15:43	R_3OoZizWAlyRk7xq	anonymous	EN	0.9		0	0		1	4							2	I know humans suffer from Parkinson's and finding a cure is impossible but testing on monkeys isn't the answer, especially if the will be euthanized at the end			6	Because if you don't and the public finds out they will be outraged	3	Many people won't respond but steady the university will have made an attempt ask for input	3	5	7	5	4	7	I read the instructions	1	1	44	1	1	1	5	5	2	3	2
592	2020-08-04 15:40	2020-08-04 15:43	0	100	157	1	2020-08-04 15:43	R_10UZBEFIOEscZeN	anonymous	EN	0.9		0	0		1	2			1	Its not right							4	Just	4	Bjjk	4	4	2	4	4	1		0	0
593	2020-08-04 15:41	2020-08-04 15:43	0	100	114	1	2020-08-04 15:43	R_2Ey6deoGC493mvU	anonymous	EN	0.9		0	0		1	4							6	No			7	Need their input	6	No	6	6	6	5	6	7	Rat	0	0	56	2	1	1	6	6	2	3	1
594	2020-08-04 15:41	2020-08-04 15:43	0	100	131	1	2020-08-04 15:43	R_Rz5kwzvd3LgvyXT	anonymous	EN	0.9		0	0		1	2			1	The use of animals							7	It can hurt them in the future	7	Doing a survey	7	7	1	1	1	1,2		0	0
595	2020-08-04 15:33	2020-08-04 15:43	0	100	641	1	2020-08-04 15:43	R_3OepR4N2ZDYw4QR	anonymous	EN	0.9		0	0		1	3					1	it's cruel Adults choose to smoke when pregnant they know the issues what smoking causes					7	Adults can answer for them self can can be educated on broader issues of their health	4	it's up to the adult to know the consciousness of animal based research	4	4	1	4	1	7	I read the instructions	1	1	73	1	1	1	1	1	1	3	3
596	2020-08-04 15:36	2020-08-04 15:43	0	100	431	1	2020-08-04 15:43	R_1DA5DoQiWsrnB5P	anonymous	EN	0.9		0	0		1	3					7	Because how els can we come up with cures					4	I’m not sure	4	Na	3	4	3	4	4	7	I read the instructions	1	0	25	2	2	2	1	1	2	3	3
597	2020-08-04 15:40	2020-08-04 15:44	0	100	241	1	2020-08-04 15:44	R_1NeSHoarTJbLV0o	anonymous	EN	0.7		0	25		1	4							7	It's good			7	It's good	7	It's good	7	7	7	7	7	6		0	0
598	2020-08-04 15:42	2020-08-04 15:44	0	100	131	1	2020-08-04 15:44	R_2aDko8jwlJVvDSd	anonymous	EN	0.9		0	0		1	2			1	n							1	n	1	n	1	1	1	4	4	7	I read the instructions	1	0	64	2	2	2	6	5	2	3	2
599	2020-08-04 15:41	2020-08-04 15:44	0	100	181	1	2020-08-04 15:44	R_27NXAYwNEfMgz8v	anonymous	EN	0.9		0	0		1	5									7	It is a really good idea to use animals to treat cancer	7	Because we need to know what other people think	7	Because we need to get rid of cancer	6	6	5	7	3	7	I read the instructions	1	1	30	2	1	1	4	4	2	3	1
600	2020-08-04 15:40	2020-08-04 15:45	0	100	284	1	2020-08-04 15:45	R_3p4ukrhVjVCQglG	anonymous	EN	0.7		0	55		1	5									7	It helps the human race	7	Because it's shows them their views	6	Support from the public	4	5	7	5	7	7	I read the instructions	1	1	25	2	2	1	5	3	1	3	3
601	2020-08-04 15:42	2020-08-04 15:45	0	100	205	1	2020-08-04 15:45	R_DRXrcijKaHeBXnr	anonymous	EN	0.9		0	0		1	4							4	It's sad when research has to use living creatures.			5	Every life matters.	4	I believe that every life matters.	4	5	4	5	3	1,5		0	0
602	2020-08-04 15:37	2020-08-04 15:45	0	100	502	1	2020-08-04 15:45	R_PGHZ4neIZD9vxsJ	anonymous	EN	0.9		0	0		1	3					7	I support/trust in your choice					7	People should know this stuff thanks for telling me	4	It Gary's between people like you could use humane mouse traps and test on those mice PS mice love peanut butter bait trust me I know	4	5	4	4	5	7	I read the instructions	1	1	23	2	2	1	3	2	3	3	5
603	2020-08-04 15:42	2020-08-04 15:46	0	100	225	1	2020-08-04 15:46	R_3hcCyqK4rzpvGAh	anonymous	EN	0.9		0	0		1	3					7	Humans are more important than mice					7	You need real answers from a diverse set of people not one particular group	3	Answers that have been taken time to answer	5	7	3	3	3	7		0	0	27	2	1	1	3	3	1	3	3
604	2020-08-04 15:36	2020-08-04 15:46	0	100	591	1	2020-08-04 15:46	R_3J45s7nguefiAD4	anonymous	EN	0.9		0	0		1	1	7	Very helpful to research									1	Because final decision is not up to the public	1	No useful input	1	1	1	1	4	6		0	0
605	2020-08-04 15:44	2020-08-04 15:46	0	100	145	1	2020-08-04 15:46	R_10qjkPjEK6G0PJS	anonymous	EN	0.9		0	0		1	4							4	I support it			5	Questions	5	Input	4	6	5	5	6	7	Moyuse	0	0	32	2	1	1	3	3	1	3	2
606	2020-08-04 15:37	2020-08-04 15:47	0	100	585	1	2020-08-04 15:47	R_2TWO1DXAwJzzN3o	anonymous	EN	0.9		0	0		1	5									6	The are a problem to the habitats of native fish. There is need for a way to remove them before native species are wiped out.	4	You did not provide sufficient information for me to render an information answer	4	There is insufficient information to provide an answer.	4	4	4	4	4	7	I read the instructions	1	0	73	2	1	1	6	6	3	3	3
607	2020-08-04 15:46	2020-08-04 15:47	0	100	89	1	2020-08-04 15:47	R_27DzmUZO7yqVVcA	anonymous	EN	0.9		0	0		1	5									4	None of the following above	4	None of the following above	4	None of the following above	4	4	4	4	1	1,3,4,6		0	0
608	2020-08-04 15:38	2020-08-04 15:47	0	100	550	1	2020-08-04 15:47	R_2dvjjwmfnxiJhbe	anonymous	EN	0.9		0	0		1	2			6	I think that it would potentially save a lot of human lives							5	To get a broader viewpoint	5	No thoughts on this	6	5	3	4	6	7	I read the instructions	1	1	66	1	1	2	4	3	3	3	3
609	2020-08-04 15:45	2020-08-04 15:47	0	100	148	1	2020-08-04 15:47	R_3EW3ur1Lr48AQct	anonymous	EN	0.9		0	0		1	3					7	Best value					6	Best value	6	Best value	7	6	6	6	6	7	I read the instructions	1	0	29	2	2	2	4	1	1	3	3
610	2020-08-04 15:45	2020-08-04 15:48	0	100	146	1	2020-08-04 15:48	R_1oF7ybqisdySPBF	anonymous	EN	0.9		0	0		1	2			1	because they nasty							7	idk	7	idk	4	5	7	7	6	1		0	0
611	2020-08-04 15:44	2020-08-04 15:48	0	100	219	1	2020-08-04 15:48	R_1pmxGQqe1iXtjFs	anonymous	EN	0.9		0	0		1	4							4	I just hope the monkeys are safe			3	It's okay	4	Be safe	6	4	5	5	5	7	I read the instructions	1	1	19	1	2	2	3	1	2	3	2
612	2020-08-04 15:44	2020-08-04 15:48	0	100	222	1	2020-08-04 15:48	R_3nqkYrtd4AbHBT1	anonymous	EN	0.9		0	0		1	2			1	Don’t like it							4	Don’t care about it	4	No sure	4	4	4	5	4	7	None	0	0	63	1	2	2	2	1	3	1	1
613	2020-08-04 15:46	2020-08-04 15:49	0	100	181	1	2020-08-04 15:49	R_2BfIyMuTP4QX2Ot	anonymous	EN	0.7		0	0		1	5									4	I don’t know	6	To see what people are thinking	4	The thoughts and ideas of the people	7	7	4	4	4	7	I read the instructions	1	1	30	2	2	1	2	4	2	3	2
614	2020-08-04 15:48	2020-08-04 15:50	0	100	116	1	2020-08-04 15:50	R_2zIpjuRGV9Kv6O3	anonymous	EN	0.9		0	0		1	3					7	Because mice is widely used as a test subject					6	To get public opinion	6	So we might know what will it do	4	6	5	6	4	1,2,3		0	0
615	2020-08-04 15:43	2020-08-04 15:50	0	100	412	1	2020-08-04 15:50	R_zdsfIanypeZnarD	anonymous	EN	0.9		0	0		1	1	1	I think it is important to test things out but don’t believe we should harm animals to be able to do it.									7	It is important to get feedback and survey data from a range of individuals so the survey doesn’t become biased.	4	I believe that there should be a variance of answers and a number of individuals contributing to the survey data. Useful input would be different proposal ideas.,	7	7	7	7	7	7	I read the instructions	1	1	34	1	2	1	5	2	2	3	2
616	2020-08-04 15:36	2020-08-04 15:50	0	100	803	1	2020-08-04 15:50	R_1GJSgT4opngV6jm	anonymous	EN	0.9		0	0		1	3					4	Professionally doin research on mice is ok					7	It gives you a better chance to come up with great answers when everyone put their minds together	4	To make sure the public understand what is the goal that they are trying to accomplish by doin the research on mice	5	4	3	3	2	7	I read the instructions	1	1	26	2	1	1	2	2	1	3	5
617	2020-08-04 15:48	2020-08-04 15:50	0	100	82	1	2020-08-04 15:50	R_riJ5PsIXKT43rEd	anonymous	EN	0.9		0	0		1	2			6	None							6	None	6	None	6	6	6	6	5	6		0	0
618	2020-08-04 15:43	2020-08-04 15:50	0	100	424	1	2020-08-04 15:50	R_DBmbgUryCqWikV3	anonymous	EN	0.7		0	0		1	2			7	It’s better than using actual humans to conduct the experiment							1	Boy	6	Boy	6	5	2	7	7	1		0	0
619	2020-08-04 15:48	2020-08-04 15:50	0	100	177	1	2020-08-04 15:50	R_3j6dfpBDBhfCPOo	anonymous	EN	0.9		0	0		1	2			1	I don’t believe in killing pigs							3	Just don’t agree with it	1	Because of the animal	4	3	1	7	5	1		0	0
620	2020-08-04 15:46	2020-08-04 15:50	0	100	259	1	2020-08-04 15:50	R_3fOTp8KAgW0N1eQ	anonymous	EN	0.9		0	0		1	2			7	To help people live							7	So many people are against it	7	Approval goes further	7	4	7	4	4	7	Rats	0	0	57	1	1	2	1	3	1	3	1
621	2020-08-04 15:43	2020-08-04 15:51	0	100	443	1	2020-08-04 15:51	R_Qnz76wkknEorKhP	anonymous	EN	0.9		0	0		1	3					3	Why ate the parents being killed after the babies ate whinned					6	They should b aware of what is envoved	5	Some people will approve depending on what is being done, how and what for. Is it worth it,will the animals suffer.	4	5	4	5	5	5,7	I read the instructions	0	0
622	2020-08-04 15:47	2020-08-04 15:51	0	100	201	1	2020-08-04 15:51	R_YYxBnJ1skgMZgJP	anonymous	EN	0.9		0	0		1	4							3	It's neutral cause depending what the test about			6	To get more opinion on the subject	6	To get opinion from the people	6	5	5	4	4	5		0	0
623	2020-08-04 15:44	2020-08-04 15:51	0	100	430	1	2020-08-04 15:51	R_2sbaHJp791uhvTe	anonymous	EN	0.9		0	0		1	3					5	There's to many mice					4	it helps discover new things	3	To discover more data	2	4	3	3	5	7	mice	0	0	19	2	2	2	2	2	2	3	5
624	2020-08-04 15:47	2020-08-04 15:51	0	100	237	1	2020-08-04 15:51	R_1MMw3qAJD2X1KyU	anonymous	EN	0.9		0	0		1	5									5	it has many benefits	4	the public may not be aware of the balance of benefits and treatment of animals	3	meet concerns that the treatment is humane	4	4	5	7	6	7	I read the instructions	1	1	59	2	2	2	6	4	3	3	3
625	2020-08-04 15:49	2020-08-04 15:51	0	100	109	1	2020-08-04 15:51	R_24epHcY5JpoxuRb	anonymous	EN	0.9		0	0		1	3					7	It's fun					7	Idk	7	Idk	7	6	6	6	7	7	I read the Instructions	1	0	35	2	1	1	5	6	2	3	1
626	2020-08-04 15:49	2020-08-04 15:51	0	100	115	1	2020-08-04 15:51	R_2alFsbtPeDy8izi	anonymous	EN	0.9		0	0		1	1	6	It has a lot of good information									6	It is	3	Knowing that they’re gonna take care of the issues	5	4	5	2	4	6		0	0
627	2020-08-04 15:50	2020-08-04 15:51	0	100	101	1	2020-08-04 15:51	R_3hgBOPn6Wji6cCd	anonymous	EN	0.9		0	0		1	3					4	i don’t really care of this micr					4	becasue	4	because uea	5	5	4	7	7	7	mice	0	0	19	1	2	2	6	7	2	2	5
628	2020-08-04 15:47	2020-08-04 15:52	0	100	309	1	2020-08-04 15:52	R_Dxl2ukodf6whCwx	anonymous	EN	0.9		0	0		1	1	7	i think it is necessary and mice are not really a valuable animal									7	there is a need to find a medication to help with this problem	7	whether or not people feel it is ok to test on mice to find medicine to help with this issue	7	7	1	7	7	7	I read the instructions	1	1	68	1	1	1	4	3	1	3	3
629	2020-08-04 15:49	2020-08-04 15:52	0	100	164	1	2020-08-04 15:52	R_25zlu3RZEoIdwGD	anonymous	EN	0.9		0	0		1	5									4	I feel it is sensless	7	If itompacts out lives we have a right to input opinions	7	No reason	4	4	3	4	4	6		0	0
630	2020-08-04 15:48	2020-08-04 15:52	0	100	254	1	2020-08-04 15:52	R_25z7Bu56rwCtDbs	anonymous	EN	0.9		0	0		1	5									1	Because it could corrupt the ecosystem in which the zebra fish lives	7	The public needs to know if it’s a risk	5	To tell people the consequences of what will happen to the animals	5	7	5	5	4	7	I read the instructions	1	1	19	1	2	1	2	4	2	3	3
631	2020-08-04 15:47	2020-08-04 15:53	0	100	344	1	2020-08-04 15:53	R_b9s9TeOb9nnfNV7	anonymous	EN	0.9		0	0		1	4							1	I don't like when animals get killed			7	I think is important so people will know what is happening	4	Not to use animals but to figure out something else	7	7	1	4	1	7		0	0	28	1	1	1	1	1	1	3	2
632	2020-08-04 15:37	2020-08-04 15:53	0	100	920	1	2020-08-04 15:53	R_1psAKY3XQ41CMEF	anonymous	EN	0.9		0	0		1	2			1	While understand why this would be useful I hate the idea of doing this to animals. I would much rather they do this on criminals. Maybe that would stop crimes such as murder, rape, child abuse							6	People should ha e a voice	4	I’m not sure of the benefit	3	3	4	5	2	7		0	0	49	1	1	1	2	4	2	3	2
633	2020-08-04 15:49	2020-08-04 15:53	0	100	216	1	2020-08-04 15:53	R_0dq5DkAdgobuG2d	anonymous	EN	0.9		0	0		1	2			6	It's necessary.							6	No other way.	6	It's hard to make a difference.	4	6	7	6	7	7	I read the instructions	1	1	32	2	1	1	5	6	1	3	2
634	2020-08-04 15:49	2020-08-04 15:53	0	100	262	1	2020-08-04 15:53	R_331Oj7mZvM5Sh4Q	anonymous	EN	0.9		0	0		1	4							4	I know it helps the greater good, but I still feel bad for the monkey. But we need to test, and most humans won't do it.			5	Majority rules. I've always been taught that.	5	They would say it's animal cruelty and that it needs to stop.	5	5	5	3	4	7	I read the instructions	1	1	27	1	2	1	3	3	2	3	4
635	2020-08-04 15:52	2020-08-04 15:53	0	100	88	1	2020-08-04 15:53	R_09685zTlUdHUEZX	anonymous	EN	0.9		0	0		1	5									4	I’m not sure	4	I’m not sure	3	I’m not sure	3	3	5	4	5	5		0	0
636	2020-08-04 15:48	2020-08-04 15:54	0	100	357	1	2020-08-04 15:54	R_3Hoih3PoNzVUrbu	anonymous	EN	0.9		0	0		1	1	7	Because it lines up with my ideals									7	Because it’s very important we do this research	5	It’s really important to me	7	7	5	4	7	7		0	0	24	1	1	1	2	1	2	3	1
637	2020-08-04 15:45	2020-08-04 15:54	0	100	544	1	2020-08-04 15:54	R_Zxeko5k3ZI9VuRr	anonymous	EN	0.9		0	0		1	1	3	i just find it a little cruel to be researching on animals									3	i think it’s pretty important to get people opinions on how scientists study medicines, vaccines or anything in that nature	4	explaining how each thing they do works how it effects the body side effects	6	4	2	5	6	7	i read the instructions	1	1	24	1	1	2	3	2	1	3	3
638	2020-08-04 15:46	2020-08-04 15:54	0	100	477	1	2020-08-04 15:54	R_2VKZuUL9XKTdrEf	anonymous	EN	0.9		0	0		1	1	1	This is cruel to the animal and potentially ONLY deals with the symptoms of pain - NOT the cause of the pain itself									7	IT is important for the public to know what these experiments are all about and what they actually are for	6	Again, explaining exactly what is to be done to the mice and the reality of how this drug cann potentially help but only a symptom and might result in (a list of specific) non-beneficial side effects.	6	6	2	5	4	7	I read the instructions	1	1	71	2	2	1	3	2	3	3	2
639	2020-08-04 15:50	2020-08-04 15:54	0	100	288	1	2020-08-04 15:54	R_Wd3CCu0pw8OyUNz	anonymous	EN	0.9		0	0		1	3					1	cruel					7	because it allows a broad consensus of views	6	the topic of ethical questions on standards of procedures being humane	7	6	5	4	4	7		0	0	70	1	2	2	3	2	2	3	1
640	2020-08-04 15:50	2020-08-04 15:55	0	100	245	1	2020-08-04 15:55	R_3MlNiFAuAmITErf	anonymous	EN	0.9		0	0		1	2			5	Help.							5	Because.	4	Entropy.	5	4	4	2	4	7	I read the instructions.	1	0	56	2	2	1	3	1	2	3	1
641	2020-08-04 15:51	2020-08-04 15:55	0	100	197	1	2020-08-04 15:55	R_2WYwQhZCjNaIYnM	anonymous	EN	0.9		0	0		1	1	4	Im okay with the research but feel bad for the mice									5	Don’t gave any idea	2	I don’t understand anything	5	4	7	6	7	7		0	0	28	1	1	2	3	6	3	3	3
642	2020-08-04 15:49	2020-08-04 15:55	0	100	374	1	2020-08-04 15:55	R_etG2SlgjVLefMPf	anonymous	EN	0.9		0	0		1	5									2	That’s cruel to the animal	7	So that not only a certain group gets to decide	7	Because more people should have a say so in what animal testing is used for	4	7	7	1	1	7	I read the instructions	1	1	30	1	2	1	2	6	1	3	5
643	2020-08-04 15:52	2020-08-04 15:55	0	100	173	1	2020-08-04 15:55	R_2YPUOaEK5pYpWUa	anonymous	EN	0.9		0	0		1	4							1	Cruelty free is the way to be			1	Cruelty free is the way to be	4	I do not agree with animal testing	1	1	1	1	1	7		0	0	28	1	2	1	2	1	2	3	4
644	2020-08-04 15:43	2020-08-04 15:55	0	100	772	1	2020-08-04 15:55	R_PGw8MxreyA28yt3	anonymous	EN	0.9		0	0		1	5									7	if it benefits mankind and leads to cancer treatments then it is worth it	4	Everyone's input is not necessary unless they are being harmed. Most people are not capable of making these decisions and will rely on emotions rather than data.	1	The public should not be involved in matters that do not harm them.	1	1	4	5	3	7	I read the instructions	1	1	34	2	2	2	5	5	2	3	1
645	2020-08-04 15:48	2020-08-04 15:56	0	100	453	1	2020-08-04 15:56	R_0jtN8qZYrRhvBM5	anonymous	EN	0.9		0	0		1	2			1	area's like this have all the information they need already, there is no reason to kept to keep tormenting the live creatures, just use the info you have stocked up on over all the past years, you know your answer is there							7	as stated earlier you already have all the answers without torment Gods creatures	7	check your computers and text books the answers are already there	7	1	1	1	1	7	I read the instructions	1	1	66	2	2	1	4	2	3	3	2
646	2020-08-04 15:42	2020-08-04 15:56	0	100	856	1	2020-08-04 15:56	R_2QtFOFsukMwKHre	anonymous	EN	0.9		0	0		1	5									5	I would be less inclined to support this if the animal is going to suffer a great deal. The trade off of possible improved cancer treatments may be worth the unfortunate suffering of the animals in question.	4	The general public may not be sufficiently educated to make a decision about the appropriateness of using animals in this way.	2	How much suffering the animal would experience bs the potential benefit to society.	2	2	3	5	4	7	I read the instructions	1	1	34	2	1	1	6	6	3	3	2
647	2020-08-04 15:42	2020-08-04 15:56	0	100	837	1	2020-08-04 15:56	R_28AkGoPaY8EXeS1	anonymous	EN	0.9		0	0		1	1	4	It just doesn’t seem like the right thing to do									6	If your research is to help people then they should have a voice in this	3	Honest answers about how much more valuable they think their lives are	1	4	2	6	4	7		0	0	69	2	2	1	3	2	2	3	3
648	2020-08-04 15:55	2020-08-04 15:56	0	100	68	1	2020-08-04 15:56	R_1QcsJFyjfezOfd8	anonymous	EN	0.9		0	0		1	2			6	The best way to get to the new one							1	Please please let me ask him	6	The app was all y’all all	2	1	6	1	3	4		0	0
649	2020-08-04 15:49	2020-08-04 15:56	0	100	439	1	2020-08-04 15:56	R_2sbu19tydNMld9z	anonymous	EN	0.9		0	30		1	4							5	The research supports nature			5	To get more opinions from viewers	2	I can't really explain this	7	7	6	6	7	7	I read the instructions	1	1	49	2	1	1	6	7	2	3	2
650	2020-08-04 15:52	2020-08-04 15:56	0	100	247	1	2020-08-04 15:56	R_2tsd70VANu4KMkS	anonymous	EN	0.9		0	0		1	1	5	I really not sure									5	It very important	5	Just to try it out for myself	5	5	5	3	3	7	Rats	0	0	55	1	1	2	5	5	1	3	2
651	2020-08-04 15:53	2020-08-04 15:56	0	100	185	1	2020-08-04 15:56	R_0rgOscMJ555Wdnb	anonymous	EN	0.9		0	0		1	4							1	i don’t support testing on animals			5	so there are no secrets or bad publicity	5	if it were to be accepted	6	6	4	2	2	7	I read the instructions	1	1	26	1	1	1	5	4	2	3	3
652	2020-08-04 15:51	2020-08-04 15:56	0	100	332	1	2020-08-04 15:56	R_3GwfrSN92oYfQst	anonymous	EN	0.9		0	0		1	5									2	I would not support this research because it puts the animals in harm to solve a problem. Animals that already have medical concerns can benefit from such testing, but forcing animals to be harmed to test is too much.	5	The public is more likely to have an unbiased opinion than a university that stands to gain funds and fame.	4	The public sharing their thoughts and opinions might also present possible solutions for working around using animals for testing. Such broad opinions also helps eliminate the possibility of group think that can occur among a committee that is always together.	4	5	3	4	5	7	I read the instructions	1	1	24	1	2	1	6	6	3	3	1
653	2020-08-04 15:55	2020-08-04 15:57	0	100	92	1	2020-08-04 15:57	R_1OjE7IdsQvBZEyK	anonymous	EN	0.9		0	0		1	5									4	Poo	4	Poo	4	Pooppee	4	4	4	4	4	1		0	0
654	2020-08-04 15:16	2020-08-04 15:57	0	100	2409	1	2020-08-04 15:57	R_3Hq3xphE8UlSZQ3	anonymous	EN	0.9		0	0		1	1	4	Hate to hear about pain to the mice									4	Emoyionalrespone from public rather than scientific reasons	3	Emotionalres responses would probably be received rather than scientific reasons	1	3	1	6	5	7	I read the instructions	1	1	70	1	2	2	6	6	2	3	2
655	2020-08-04 15:51	2020-08-04 15:57	0	100	328	1	2020-08-04 15:57	R_2xLvzWwmfP9YJ3Z	anonymous	EN	0.9		0	0		1	2			7	I think it is fine research.							4	See no need, but no problem either getting broader.	4	I said neutral. The input is only as valuable as the giver.	4	4	4	5	5	7	I read the instructions	1	1	45	2	2	2	6	3	3	3	1
656	2020-08-04 15:53	2020-08-04 15:57	0	100	240	1	2020-08-04 15:57	R_es4veG33pknynHb	anonymous	EN	0.9		0	0		1	1	2	It is purposefully creating pain for mice.									5	Others may have different views than me.	5	It would be useful if the public could stay why or why not they believe this is humane.	3	4	5	6	5	7	I read the instructions	1	1	22	1	2	1	4	4	2	2	1
657	2020-08-04 15:56	2020-08-04 15:57	0	100	70	1	2020-08-04 15:57	R_SYT0orB9GguS7lf	anonymous	EN	0.9		0	0		1	1	1	That just seems mean									6	So people don’t get mad	5	People have strong opinions	5	4	5	4	5	1		0	0
658	2020-08-04 15:52	2020-08-04 15:58	0	100	358	1	2020-08-04 15:58	R_3qJtTWYlcotSdzY	anonymous	EN	0.9		0	0		1	4							1	Don’t kill the monkeys. That’s mean.			7	To know how the general public feels about it.	4	Inform them and have them vote yes or no	7	5	1	4	4	7	I read the instructions	1	1	20	1	2	2	3	6	2	3	2
659	2020-08-04 15:53	2020-08-04 15:58	0	100	278	1	2020-08-04 15:58	R_pDJjzAw1oTE2WTD	anonymous	EN	0.9		0	0		1	3					3	Because I’m against animal cruelty but I am not too sure about the effects					7	Because it’s possibly harmful to others	2	Because animals are apart of our life cycle	3	6	3	4	7	7	I read the instructions	1	1	20	1	1	1	3	4	1	3	3
660	2020-08-04 15:57	2020-08-04 15:58	0	100	61	1	2020-08-04 15:58	R_2b1amTvqtXgXD5a	anonymous	EN	0.9		0	0		1	5									4	i don’t know	2	i don’t know	3	i don’t know	4	3	7	3	4	1,2,3,5		0	0
661	2020-08-04 15:53	2020-08-04 15:58	0	100	304	1	2020-08-04 15:58	R_1ocJdblIotd7uFr	anonymous	EN	0.9		0	0		1	5									1	Animals aren’t experiments	7	The people voice deserve to be heard	7	The use of animals in experiments are frowned upon	7	7	7	4	2	1,2,3,4,5,6		0	0
662	2020-08-04 15:54	2020-08-04 15:58	0	100	222	1	2020-08-04 15:58	R_RVIrO5anKjPJ2Jr	anonymous	EN	0.9		0	0		1	3					4	There has to be a way to test with out harming humans firsthand					4	I just think everyone has there own way of thinking	4	I have no comment	4	4	4	4	4	7	I read the instructions	1	1	34	1	1	1	3	3	2	3	1
663	2020-08-04 15:56	2020-08-04 15:58	0	100	131	1	2020-08-04 15:58	R_2EFfSGSYXfpe34X	anonymous	EN	0.9		0	0		1	2			4	i won’t it’s not my kind of research							4	i’m not sure myself	4	i’m not sure	4	6	5	5	5	1		0	0
664	2020-08-04 15:50	2020-08-04 15:58	0	100	507	1	2020-08-04 15:58	R_3iqYZ1jMHtO7nS9	anonymous	EN	0.9		0	0		1	1	3	I have rsd in my foot & I am a animal lover, test on humans w/ neuropathy									7	for different opinions	5	not sure sorry	4	4	4	4	4	7	i read the instructions	1	1	59	1	1	1	2	1	1	3	5
665	2020-08-04 15:37	2020-08-04 15:58	0	100	1274	1	2020-08-04 15:58	R_2CwFkZ2BHDFaSxI	anonymous	EN	0.9		0	0		1	2			1	I don’t have a problem with some types of testing so long as they are not tortured. I disagree with this study because I oppose organ transplantation. Unfortunately organ transplantation is just a seedy industry. At it’s best, swarms hover near a warm body anxious to pluck parts before a loved one properly grieves. People need to let go and embrace reality.							5	Check moral compass. The laboratory can be somewhat of a vacuum. Just because something can be done doesn’t mean that it should be done.	5	It it necessary? We don’t need to combine toxic substances just to see reaction. We already know the outcome.	4	5	4	4	4	7	I read the instructions	1	1	51	1	2	1	6	4	2	3	1
666	2020-08-04 15:55	2020-08-04 15:58	0	100	207	1	2020-08-04 15:58	R_4T5ueSD2y01i51v	anonymous	EN	0.9		0	0		1	5									7	I'm in support of this research because I believe in whatever it takes to find a cure for the deadly disease	6	It's important because the opinions and outlooks of others are imperative and important	6	I think any research or feedback fromy the public is beneficial	5	5	6	6	6	7	I read the instructions	1	1	28	1	1	1	3	4	1	3	5
667	2020-08-04 15:49	2020-08-04 15:58	0	100	530	1	2020-08-04 15:58	R_3phWxFjIm7lTJKm	anonymous	EN	0.9		0	0		1	2			6	Because it will save human lifes							4	The public don’t need to know	2	The vast majority of the people don’t understand what the purpose of the research is	3	2	2	6	7	7	I read the instructions	1	1	67	2	1	1	2	2	3	3	3
668	2020-08-04 15:57	2020-08-04 15:58	0	100	45	1	2020-08-04 15:58	R_2WIugbvvY3KWMIH	anonymous	EN	0.9		0	0		1	2			2	Not enough enough							4	Not wew	5	Not enough enough	7	2	3	7	7	6		0	0
669	2020-08-04 15:58	2020-08-04 15:59	0	100	68	1	2020-08-04 15:59	R_pPIpBOrsMTx95Tz	anonymous	EN	0.9		0	0		1	3					1	Animal no					1	Igb	3	Ghn	5	1	6	3	7	6		0	0
670	2020-08-04 15:56	2020-08-04 15:59	0	100	173	1	2020-08-04 15:59	R_VL3RHCU1PEZRUFX	anonymous	EN	0.9		0	0		1	3					6	Saving humans by testing mice					5	Public comment is good	5	what level of return on test would justify the testing	6	5	5	6	3	1,2,3,4,5,6,7	Mice	0	0
671	2020-08-04 15:50	2020-08-04 16:00	0	100	592	1	2020-08-04 16:00	R_3jZL34gJTWCOves	anonymous	EN	0.9		0	0		1	4							1	I feel it would be Crewl to make a monkey get Parkinson’s disease (symptoms) just for research purposes. Then once you are done to kill them. It is unethical, horrible and considered animal abuse.			7	It is important to get more opinions and advice from a broad spectrum of people before you do something where it affects others lives.	7	Because if it is harmful to animals it is important the public is involved and aware so they can put a stop to it or say it is ok. The public could even give advice that would work better or something that the university has not thought of.	7	7	7	4	4	7	I read the instructions	1	1	26	1	1	1	4	3	3	3	5
672	2020-08-04 15:56	2020-08-04 16:00	0	100	214	1	2020-08-04 16:00	R_3HBpY05VanflkAy	anonymous	EN	0.7		0	0		1	1	6	Better mice than people									4	Not needed	3	If it helps people it’s ok with me	3	3	3	4	4	7	I read the instructions	1	1	47	2	1	1	5	6	2	3	3
673	2020-08-04 15:50	2020-08-04 16:00	0	100	622	1	2020-08-04 16:00	R_qCxCEvKHaD230pX	anonymous	EN	0.9		0	0		1	1	1	Because I dont believe in testing on anything living. I believe every person or thing has a choice and we the people have morals specifications we abide to as a human. Never test something not could potentially be harmful to yourself or others. So why test on a dog r mouse?									7	I believe that people have a high regard for what happens in their communities and deserve too k no ow how everything and everyone is being treated where ge r it be an animal or human.	7	If a planned animal based research was to be brought up and in be in my community I hope people like me would propose to ban animal testing and propose to keep everyone in the light about these sorts of discussions. Every person deserves to know if this could help and if it would be right to test on humans?	1	7	1	1	1	7	I read the instructions.	1	1	31	1	2	1	2	1	3	1	4
674	2020-08-04 15:54	2020-08-04 16:00	0	100	368	1	2020-08-04 16:00	R_Wx7hwx5VJg9ynjX	anonymous	EN	0.9		0	5		1	2			7	It is vital for human research into the medical field. I love the animals very much but we must research to make medical discoveries.							4	I do not feel the great need to approve or not of the procedures. In the end, I feel the majority would approve of the procedures for research purposes.	3	The points of view are already known. Some would not approve but I feel the majority would greatly approve.	4	2	3	6	7	7	I read the instructions	1	1	62	2	2	2	5	4	2	3	2
675	2020-08-04 15:57	2020-08-04 16:00	0	100	207	1	2020-08-04 16:00	R_OBDCARga5dk6Xo5	anonymous	EN	0.9		0	0		1	5									3	its very harmful to do it animals. Its animal cruelty even for a good cause.	4	not too important	4	new and useful information but not a good cause	3	4	2	6	5	1,2		0	0
676	2020-08-04 15:59	2020-08-04 16:00	0	100	90	1	2020-08-04 16:00	R_3PhscN8mcXXP0sP	anonymous	EN	0.9		0	0		1	5									7	Hi and I just wanted to let y’all	5	Ur not gonna was	7	Hi and I’m gonna is the way you to	6	7	3	4	7	7		0	0	33	1	1	1	6	5	2	3	2
677	2020-08-04 15:35	2020-08-04 16:00	0	100	1514	1	2020-08-04 16:00	R_9AoeOnM0eGdw3Xb	anonymous	EN	0.9		0	0		1	2			7	I would support it because the immune system wont recognize the transplant as foriegn							6	just so people can be aware of the provess and procedures during certain transplants	4	rather or not if they agree or disagree and why and if they disagree what else can they substitute in place of the animal	6	4	5	1	1	7	I read the instructions	1	1	32	1	1	2	2	1	1	3	5
678	2020-08-04 15:07	2020-08-04 16:01	0	100	3233	1	2020-08-04 16:01	R_9B57e4657fn6Ahz	anonymous	EN	0.9		0	0		1	2			4	They have to die							6	It helps inform decisions	3	Genuine responses	5	4	4	4	4	7	I read the instructions	1	1	18	4	2	2	2	4	2	3	3
679	2020-08-04 15:53	2020-08-04 16:01	0	100	447	1	2020-08-04 16:01	R_sZHeYLLnYyaI6Vb	anonymous	EN	0.9		0	105		1	5									5	Because maybe the zebrafishes are suffering during the process	5	Public opinion matters	7	How the feel about the whole process	6	6	6	5	4	7	I read the instructions	1	1	33	2	2	2	5	2	1	3	4
680	2020-08-04 15:52	2020-08-04 16:02	0	100	577	1	2020-08-04 16:02	R_1gjsObl8yDYy93X	anonymous	EN	0.9		0	105		1	1	3	I would support this research because it will bring about an effective cure to neuropathic pain									5	To justify the credibility of the research on mice	5	The public will provide informations not necessarily from a scientific point of view but from a moral point of view	5	5	4	5	7	7	I read the instructions	1	1	49	2	1	1	6	7	1	3	3
681	2020-08-04 16:00	2020-08-04 16:02	0	100	143	1	2020-08-04 16:02	R_2E4UP43DljL5rqK	anonymous	EN	0.9		0	0		1	1	1	Animal cruelty									5	j	5	j	3	2	7	7	7	1,2,3,4,5,6		0	0
682	2020-08-04 15:59	2020-08-04 16:03	0	100	202	1	2020-08-04 16:03	R_1IoeywiNG3E7eUj	anonymous	EN	0.9		0	0		1	3					3	Animal cruelty but also the possibility of helping humans					5	Brainstorming and hopefully finding and solution that’s best for the population	4	To give others to option to have a say in what will be used for them and their kids, and the hopefully not be cruel to animals	5	5	5	4	4	7		0	0	19	1	2	2	3	2	3	3	2
683	2020-08-04 15:56	2020-08-04 16:03	0	100	377	1	2020-08-04 16:03	R_3IQwe236M6S6Ge5	anonymous	EN	0.9		0	0		1	3					7	it seems okay since the animals will be euthanized					4	I think you will be getting some extreme responses from both sides.	4	there is nothing i can think of that will be useful	4	4	1	6	7	7	i read the instructions	1	1	60	2	2	2	5	5	2	3	1
684	2020-08-04 15:56	2020-08-04 16:03	0	100	398	1	2020-08-04 16:03	R_1o6y1rh3ktY4jVx	anonymous	EN	0.9		0	0		1	4							4	We do need to know Parkinson's disease and I understand monkeys are like us but I don't like when the side effects hurt the monkeys			5	The public is the demographic you look at so asking our opinion is important	2	Just to get more ideas and plans or what could be done	5	4	2	4	4	7	I read the instructions	1	1	30	1	1	1	1	1	1	3	2
685	2020-08-04 16:00	2020-08-04 16:03	0	100	166	1	2020-08-04 16:03	R_A7gS6lks8wwPV0B	anonymous	EN	0.9		0	0		1	4							2	its cruel			6	opinions	6	opinions	6	6	5	5	5	1		0	0
686	2020-08-04 16:01	2020-08-04 16:03	0	100	138	1	2020-08-04 16:03	R_2ToQNU0MIQBEKLy	anonymous	EN	0.9		0	0		1	4							3	I would because it doesn’t harm them			4	I care about others opinions	4	The benefits and consequences are important to be aware of	4	4	4	4	4	7		0	0	18	1	2	1	3	6	3	3	1
687	2020-08-04 16:01	2020-08-04 16:03	0	100	111	1	2020-08-04 16:03	R_1DoraoKyYqrNoLy	anonymous	EN	0.9		0	0		1	4							4	I do not support			3	I support it	4	It is a little useful	4	4	4	4	5	4,6		0	0
688	2020-08-04 15:53	2020-08-04 16:04	0	100	678	1	2020-08-04 16:04	R_1GIJSEQauxEplKa	anonymous	EN	0.9		0	0		1	3					7	I believe that at a certain point in all research of this kind animal testing is necessary. This study is obviously no exception. The focus of this research seems sufficiently important to use mice in the research project.					6	It is important to gather input from a broader group to ensure that more people are aware of thee inclusion of animal testing in certain research, and to give scientists an opportunity to educate more people about the necessity for using animals.	7	As mentioned earlier, broader input from the public will provide an opportunity for this broader group to be educated about the importance of animal testing with the hope that this expanded understanding will lead to broader support of various research.	5	6	1	6	7	7	I read the instructions	1	1	73	1	1	1	3	7	2	3	1
689	2020-08-04 15:55	2020-08-04 16:04	0	100	522	1	2020-08-04 16:04	R_yDSCclKmMs7gRWx	anonymous	EN	0.9		0	0		1	4							1	Can't they use mice or other rodents? Monkeys can feel pain. Can be taught to help people with disabilities.			7	There are many people who are very smart might have better ideas on how to do research with ideas the committee is unaware of.	7	There's alot of people who have very good ideas that the committee is unaware what do they have to lose. Maybe a better way for research.	7	7	7	7	1	7		0	0	65	1	2	1	5	3	1	3	1
690	2020-08-04 15:59	2020-08-04 16:04	0	100	311	1	2020-08-04 16:04	R_2qpxIF84uhIVUV8	anonymous	EN	0.9		0	0		1	1	6	We need to test it on something.									6	Varied opinions	5	Many varied opinions	6	5	5	4	4	7	Mice and rats	0	0	38	2	2	1	6	2	2	3	1
691	2020-08-04 15:58	2020-08-04 16:04	0	100	373	1	2020-08-04 16:04	R_3n2824nV5eDIqZP	anonymous	EN	0.9		0	0		1	5									4	Medication will have different results on humans than animal.	4	Depend what is being researched	4	What will happen after the animals that survive the research will go	4	4	4	5	4	7		0	0	31	1	2	2	5	1	1	1	2
692	2020-08-04 16:01	2020-08-04 16:04	0	100	180	1	2020-08-04 16:04	R_1o0aaEQG00qQXqg	anonymous	EN	0.9		0	0		1	4							3	I think that these monkeys should not be used in the search because it is going without their consent			5	Because it’s important to No different peoples opinions and different peoples	6	Maybe not using animals as research purposes	6	6	5	5	5	7	I read the instructions	1	1	20	2	1	1	2	4	2	3	2
693	2020-08-04 15:59	2020-08-04 16:05	0	100	341	1	2020-08-04 16:05	R_1NkxnFHRWx6nPho	anonymous	EN	0.7		0	0		1	4							2	I think it’s kind of bad to test animals in labs when the animals have no idea and no say to what’s even happening			6	If you dont ask how everyone feels then why even ask anything at all? It’s like they’re hiding the whole situation so if you inform a broader section of people then maybe it’d be better for everyone and the animals	4	I think it’d be useful to ask the broader spectrum of people to see what all kinds of people think opposed to the people in the labs testing the animals and the animals themselves. So more people have a thought input towards the cause	6	1	4	4	1	7	I read the instructions	1	1	22	1	1	2	2	2	3	3	5
694	2020-08-04 16:02	2020-08-04 16:05	0	100	184	1	2020-08-04 16:05	R_1KqlpwCnNAPq1BF	anonymous	EN	0.9		0	0		1	2			1	Never hurt animals							4	More people involed	3	More ideas	6	4	6	1	1	1		0	0
695	2020-08-04 16:00	2020-08-04 16:06	0	100	313	1	2020-08-04 16:06	R_1gG6fBNeL9ZWLnM	anonymous	EN	0.9		0	0		1	2			5	If it helps why not							6	Diversification	3	Not sure	5	5	2	2	4	7	I read the instructions	1	1	45	2	1	1	3	5	2	3	1
696	2020-08-04 16:02	2020-08-04 16:06	0	100	201	1	2020-08-04 16:06	R_3qCN2y2YdDnBsMA	anonymous	EN	0.9		0	0		1	4							3	I don't think animals should be used in researching and testing, no matter what. I don't think it's fair to them, and it's like animal abuse.			6	I think it's a good idea to ask for responses from everyone, because it could be useful.	6	Useful input could be anything to help the research/testing perform better.	6	4	4	4	5	7	I read the instructions	1	1	20	1	2	2	3	4	2	3	3
697	2020-08-04 16:04	2020-08-04 16:06	0	100	114	1	2020-08-04 16:06	R_W8TtHyUjECInGFj	anonymous	EN	0.9		0	0		1	3					7	Cause nice is good					7	Cause important	7	Blah blah blah	4	7	7	4	7	7		0	0	28	1	2	1	5	3	3	3	5
698	2020-08-04 16:03	2020-08-04 16:06	0	100	173	1	2020-08-04 16:06	R_2afeMDnjrmYRFS8	anonymous	EN	0.9		0	105		1	4							1	It's animals cruelty			7	Get reviews	3	Based	2	5	4	3	5	7		0	0	41	2	1	1	5	5	2	1	3
699	2020-08-04 16:01	2020-08-04 16:06	0	100	321	1	2020-08-04 16:06	R_1Pc98PSKTfQO2Js	anonymous	EN	0.9		0	0		1	5									4	I don’t have enough research to fully debate this topic.	5	To make sure everything going on doesn’t directly impact or affect me in a negative capacity.	2	Useful input would be what animals, how many, how often, where they come from, are they in any harm or danger and so on so forth.	5	6	5	2	4	7	I read the instructions	1	1	27	1	2	2	6	3	1	3	5
700	2020-08-04 16:01	2020-08-04 16:06	0	100	321	1	2020-08-04 16:06	R_8Aqc89j3Vyywg2l	anonymous	EN	0.9		0	0		1	3					5	Rather than humans being tested					7	I’m an American and my tax money goes there so yes I would love an input	6	Public engagement on issues related to animal research, including exploration of public attitudes, provides a means of achieving socially acceptable scientific practice and oversight through an understanding of societal values and concerns.	6	6	6	7	1	7		0	0	27	1	1	1	2	4	1	3	5
701	2020-08-04 16:04	2020-08-04 16:06	0	100	154	1	2020-08-04 16:06	R_BXGnrjYrIovnzd7	anonymous	EN	0.9		0	0		1	2			7	I looks cool							7	Its important	7	None	7	7	7	7	7	7		0	0	35	2	1	1	5	4	2	3	3
702	2020-08-04 16:02	2020-08-04 16:06	0	100	241	1	2020-08-04 16:06	R_3ESwdeAMdcj8r6H	anonymous	EN	0.9		0	0		1	3					1	mice should be treated with respect					7	it changes things	6	we care about animals	5	5	7	2	5	7	i read the instructions	1	1	24	1	2	2	5	5	2	3	3
703	2020-08-04 16:03	2020-08-04 16:06	0	100	202	1	2020-08-04 16:06	R_1f6H5C6JxVy10re	anonymous	EN	0.9		0	0		1	3					4	Is it needed					7	To have a say	5	What people think	6	6	5	5	5	7	I read the intructions	1	1	59	2	2	1	2	3	2	3	2
704	2020-08-04 16:00	2020-08-04 16:07	0	100	373	1	2020-08-04 16:07	R_1qX5xOy0Z0HMzip	anonymous	EN	0.9		0	0		1	3					1	I believe this is cruel and inhumane treatment of a living being for scientific research purposes.					7	I think it is important to ask non-biased persons their opinion on using animals for scientific research purposes to get a broader view of whether or not this would be ethical.	7	I think their opinion on whether or not this is ethical is important.	5	5	5	4	4	7	I read the instructions	1	1	52	1	1	1	2	2	3	3	2
705	2020-08-04 16:02	2020-08-04 16:07	0	100	267	1	2020-08-04 16:07	R_2U2YMlX8ExRH3rb	anonymous	EN	0.9		0	0		1	4							1	They should not be used in experiments they should be allowed to live as we do.			6	The results will affect the area so why shouldn’t that be involved in the decision making	4	They shouldn’t be used at sll	5	5	1	4	1	7	I read the instructions	1	1	62	1	1	2	5	2	1	3	5
706	2020-08-04 16:04	2020-08-04 16:07	0	100	184	1	2020-08-04 16:07	R_1HbDc0NcHM2FsMQ	anonymous	EN	0.9		0	0		1	5									4	might not be affective when comparing to human skin	5	it’s important to get an input from other people because the public control the media	5	safe for the environment and the public is will be aware of what the university are doing	5	5	5	4	4	1,2,5		0	0
707	2020-08-04 16:01	2020-08-04 16:07	0	100	337	1	2020-08-04 16:07	R_wMBBEiXnpPoS6xH	anonymous	EN	0.9		0	0		1	1	7	If you use the mice we can see how reach drug would effect the human									7	They could take a vote to make sure this the right thing to do	4	Take votes	4	4	5	4	4	7	I read the instructions	1	1	26	1	1	2	2	1	2	3	2
708	2020-08-04 16:01	2020-08-04 16:07	0	100	336	1	2020-08-04 16:07	R_5A1QhM26Z6OgTTz	anonymous	EN	0.9		0	0		1	5									7	I think this type of research has greater benefits to people as a whole	7	It’s a good idea and a time you’re going to be doing some thing that could divide public sway in your area to get a feel for what the reactions of people will be in order to have the best abilities to push forward and obtain the results that are needed	4	Basically, developing an understanding of when the broader public opinion are going to cause delays, hardships and/or affect the ability to do the research.	7	7	5	4	4	7	I read the instructions	1	1	38	1	1	1	5	6	2	3	2
709	2020-08-04 16:04	2020-08-04 16:07	0	100	212	1	2020-08-04 16:07	R_3MRHThm412p1Y9S	anonymous	EN	0.9		0	0		1	1	2	i think it’s cruel to mice									4	it’s both a good and bad thing	3	a way to humanely do it	4	4	4	4	4	7	i read the instructions	1	1	29	1	2	1	2	1	3	3	3
710	2020-08-04 16:03	2020-08-04 16:07	0	100	281	1	2020-08-04 16:07	R_1hFIEvho5RrBG6R	anonymous	EN	0.9		0	0		1	5									1	dont like the thought of it	4	the people want to know how animals are used	5	answering the people questions an let them decide if the research should be done	5	2	1	4	1	7	I read the instructions	1	1	61	1	1	1	4	1	2	3	1
711	2020-08-04 16:02	2020-08-04 16:07	0	100	321	1	2020-08-04 16:07	R_2VKZrEkD3sag0lf	anonymous	EN	0.9		0	5		1	1	7	if a positive result is obtained, hen it is worth it.									7	need to know what the public thinks	4	animals would not benefit	6	5	3	7	7	7	I read the insructions	1	1	67	2	1	2	6	6	1	3	1
712	2020-08-04 16:04	2020-08-04 16:07	0	100	219	1	2020-08-04 16:07	R_sh4Ofmg3e4p12ut	anonymous	EN	0.9		0	0		1	4							2	I don’t support testing on animals that can cause harm.			7	You need to have multiple opinions from people from different backgrounds and cultures	7	It will give a better understanding to clinical research	7	7	4	4	1	7	I read the instructions	1	1	27	1	2	1	5	2	2	3	5
713	2020-08-04 16:05	2020-08-04 16:08	0	100	153	1	2020-08-04 16:08	R_124gQVeaQ5bvfes	anonymous	EN	0.9		0	0		1	1	1	Animals have rights too									7	Every opinion matters	4	There are other ways to test items	7	4	7	5	4	7	I read the instructions	1	1	21	1	2	1	4	2	2	3	1
714	2020-08-04 16:06	2020-08-04 16:09	0	100	200	1	2020-08-04 16:09	R_Z2BMS0bixDon6G5	anonymous	EN	0.9		0	0		1	4							7	If they don’t abuse them, that’s okay.			4	It sounds like that.	4	I’m not sure about that.	4	4	4	4	4	1		0	0
715	2020-08-04 16:06	2020-08-04 16:09	0	100	181	1	2020-08-04 16:09	R_1IXyL8DPUQc2jGw	anonymous	EN	0.9	TRUE	100	0	2020-08-04 22:03	1	5									1	It is wrong to harm animals for a study	7	The broader public has a different way of thinking than the researchers . It is important to see other people's point of view	7	I think alot of people would not agree with harming animals for research	7	7	7	1	1	1,7	I read the instructions	1	1
716	2020-08-04 15:59	2020-08-04 16:09	0	100	607	1	2020-08-04 16:09	R_2QsxKHWe85QW00c	anonymous	EN	0.9		0	20		1	5									5	Without any risk there is no rewards	5	What ever happens it will be because of the vote of the people	3	animals lives are important so we should do what we can to save them	6	5	5	3	3	1,2,3,4,5,6,7		0	0
717	2020-08-04 16:01	2020-08-04 16:09	0	100	478	1	2020-08-04 16:09	R_1Iyp9Xu6GLHKWab	anonymous	EN	0.9		0	0		1	2			7	I will support this because it is always great to further our knowledge in the health field and to do so we need to think outside the box.							5	Because you don't want things to back fire in your face that could hurt funding and sometimes shut down the program	2	Useful input in my eyes would be how people feel about certain animals and area they think would be cruelty to animals	5	4	1	5	4	7	I read the instructions	1	1	35	2	1	2	4	3	2	3	2
718	2020-08-04 15:57	2020-08-04 16:09	0	100	751	1	2020-08-04 16:09	R_2ONHMHbHBtCEnHV	anonymous	EN	0.9		0	0		1	4							4	I don’t know, I don’t like the fact that they’re killing the monkey’s, but I also see the reason behind testing on animals instead of humans.			7	I think it’s important to get input on things of this nature, because they wouldn’t want to be doing something a large amount of people would be against.	7	I think if it’s gonna help people by testing on the animals to make sure it’s safe for us then yes I’m all for it, however if they’re being put through any kind of inhumane treatment, then that is not something I would condone.	7	7	4	4	7	7	I read the instructions	1	1	39	1	1	1	2	5	2	3	1
719	2020-08-04 16:07	2020-08-04 16:09	0	100	172	1	2020-08-04 16:09	R_w4S50Big9V2N1Ml	anonymous	EN	0.9		0	0		1	3					4	I know this research is important but ...					7	opinion matters	7	how they feel about animal cruelty	7	7	7	7	4	7	I read the instructions	1	1	70	1	2	1	6	5	2	3	3
720	2020-08-04 16:03	2020-08-04 16:10	0	100	397	1	2020-08-04 16:10	R_Od19MhCgKb9Ge7D	anonymous	EN	0.9		0	0		1	1	3	It’s sad why can’t they just text on humans the people who will be using the drug									7	To see different perspectives	4	Because they see a perspective that we dont	4	4	7	4	4	7	I read the instructions	1	1	35	1	1	2	3	2	2	3	5
721	2020-08-04 16:04	2020-08-04 16:10	0	100	366	1	2020-08-04 16:10	R_2VszYwpbbaMg9jH	anonymous	EN	0.9		0	0		1	2			7	It can save human's lives.							4	I have no idea	1	no idea	4	4	4	4	4	7	i read the instructions	1	1	70	1	2	1	2	7	2	3	2
722	2020-08-04 16:09	2020-08-04 16:11	0	100	122	1	2020-08-04 16:11	R_3kiBruAxy17Wxm0	anonymous	EN	0.9		0	0		1	1	7	Its in the lomg run for the betterment of people									5	Because the public should have a say	5	Ads and voting	6	5	6	7	7	1,7	Rat and mouse	0	0
723	2020-08-04 16:07	2020-08-04 16:11	0	100	266	1	2020-08-04 16:11	R_1DPigFWSXH1drTD	anonymous	EN	0.9		0	0		1	2			4	I am in between whether not pigs should be used for this research because on one hand the pigs should not be used in research because they are animals and the other hand it would be a breakthrough in medicine if it does work.							7	Very important to see how the public feels about the idea.	7	How the community feels about the research in general	7	7	7	4	4	7	I read the instructions	1	1	22	1	2	1	4	2	2	3	2
724	2020-08-04 16:09	2020-08-04 16:12	0	100	152	1	2020-08-04 16:12	R_Z4999pB4BvvXxPr	anonymous	EN	0.9		0	0		1	1	4	If it helps humanity then yes									3	Because it should care for their rights and feelings	4	Useful input if it helps	1	4	4	7	7	1,2,5		0	0
725	2020-08-04 16:07	2020-08-04 16:12	0	100	286	1	2020-08-04 16:12	R_s80P2kYXUpbDPfH	anonymous	EN	0.9		0	0		1	4							7	I would rather monkeys being used rather than humans.			5	You need to be up front instead of having the public finding out by leaks.	7	I think knowledge is power so it is best to get all the information possible	7	7	4	7	7	7	I read the instructions	1	1	68	2	2	2	4	6	2	3	1
726	2020-08-04 16:00	2020-08-04 16:12	0	100	681	1	2020-08-04 16:12	R_1n2Da0MUvq2uFKX	anonymous	EN	0.9		0	0		1	2			7	I value a human’s life more than a pigs. I would support this research provided the animals were humanly treated and not packed into tiny crates							1	The goal here is more lofty than food production and we know how inhumanely those animals are treated	3	I would think more useful information would come from the universities own animal behavior scientists who would be in a position to advise on the most humane methods of treating these snimals	4	2	2	4	4	7	I read the instructions	1	1	64	1	1	2	5	6	2	1	1
727	2020-08-04 15:04	2020-08-04 16:12	0	100	4052	1	2020-08-04 16:12	R_1pVD3n6FBc94IDa	anonymous	EN	0.9		0	0		1	4							1	They are hurting these poor monkeys.			7	So you have a lot of perspectives.	7	It's good and bad. We learn more about animals. But we hurt them as well.	7	7	7	7	7	1,2,3,4,5,6		0	0
728	2020-08-04 16:07	2020-08-04 16:12	0	100	292	1	2020-08-04 16:12	R_8jp8ewj6rZxw9xv	anonymous	EN	0.9		0	0		1	4							1	It’s horrible and inhumane			7	It’s inhumane	1	To tell them to not do it!	1	4	6	5	4	7		0	0	34	1	2	1	4	1	3	3	3
729	2020-08-04 16:11	2020-08-04 16:12	0	100	79	1	2020-08-04 16:12	R_DoQiK0KDUwQSYXD	anonymous	EN	0.9		0	0		1	4							4	depends			4	depesnds	5	none	4	3	5	5	5	7	i read the instructions	1	0	41	1	2	2	5	5	1	3	3
730	2020-08-04 16:10	2020-08-04 16:12	0	100	108	1	2020-08-04 16:12	R_21BquYZ2izyuBiF	anonymous	EN	0.9		0	0		1	5									4	Just depends	4	Just my opinion	4	Nothing	4	4	4	4	2	7		0	0	46	1	2	1	2	3	1	3	2
731	2020-08-04 16:09	2020-08-04 16:12	0	100	207	1	2020-08-04 16:12	R_bqkGpPDrCza1b8t	anonymous	EN	0.9		0	0		1	4							4	They are not humans, but they do have feelings and are living creatures			5	Better results	6	To see what the people believe should be done	5	5	6	5	6	7	I read the instructions	1	1	18	1	2	1	2	7	2	3	3
732	2020-08-04 16:08	2020-08-04 16:12	0	100	259	1	2020-08-04 16:12	R_24MN3sLf463zMhu	anonymous	EN	0.7		0	0		1	3					4	I just dont like the thought of testing on aninals.					4	I dont feel the need to ask for the public's view.	3	I dont think theyd be useful.	4	4	4	2	1	1,2,3,4,5,6		0	0
733	2020-08-04 16:07	2020-08-04 16:12	0	100	313	1	2020-08-04 16:12	R_a655xore47boyAx	anonymous	EN	0.9		0	0		1	1	6	Even though Mice are a living animal, I prefer using Mice than using a dog or cat.									7	Because most people will not OK a study using cats or dogs.	6	It would depend on what type animal is being used.	6	7	6	4	4	1,2,3,4,5,6		0	0
734	2020-08-04 16:07	2020-08-04 16:13	0	100	315	1	2020-08-04 16:13	R_3j6vTEVqnn0ZCfK	anonymous	EN	0.9		0	0		1	5									1	Because animal experiments have not proven to be effective in treating humans	7	because the public has the right to know	5	because companies need to get the opinions of majority population when doing these types of studies	6	5	6	1	1	7		0	0	46	1	1	2	5	5	1	3	2
735	2020-08-04 16:07	2020-08-04 16:13	0	100	336	1	2020-08-04 16:13	R_1r9vFWiZ1MRgcbw	anonymous	EN	0.9		0	0		1	5									3	The research helps humanity however it is cruel induce disease on animals. If there was a safer way then that would be best.	6	Because when the peer review results come out and the study’s methods are shown to the public people will be critical depending on how the study was conducted	2	Whether or not the public supports this method of study	6	7	7	7	4	7	I read the instructions	1	1	20	2	2	2	3	5	1	3	4
736	2020-08-04 16:10	2020-08-04 16:13	0	100	153	1	2020-08-04 16:13	R_1K0GDbkIA6fUM9z	anonymous	EN	0.9		0	0		1	4							1	Animals don’t deserve that			7	Everyone’s opinion matters	4	I’m not sure	4	1	1	1	1	7	I read the instructions	1	1	26	1	2	1	2	3	3	3	2
737	2020-08-04 16:10	2020-08-04 16:13	0	100	184	1	2020-08-04 16:13	R_1QtluwZXLsM0LyZ	anonymous	EN	0.9		0	0		1	3					7	Best quality research results					7	Quality assurance	7	First in its class of education quality	7	7	7	7	7	7	I read the instructions	1	1	31	2	2	1	5	6	3	2	3
738	2020-08-04 16:00	2020-08-04 16:13	0	100	793	1	2020-08-04 16:13	R_0Pv320kcgXAppAZ	anonymous	EN	0.9		0	35		1	2			7	it is better to experiment with pigs to protect future patients from side effects and possible organism rejection of transplants							7	It is good to ask for public opinion to know if there is support in the project or rejection of public opinion.	7	is the best way to protect future patients	7	6	7	7	7	7	I read the instructions	1	1	36	2	1	1	5	6	1	3	2
739	2020-08-04 16:11	2020-08-04 16:13	0	100	127	1	2020-08-04 16:13	R_2fANEgUICii38qE	anonymous	EN	0.9		0	0		1	3					4	I don’t want the mice to get hurt. It’s innocent					4	I guess everyone has opinions	4	Not hurtful	7	1	1	1	1	7	Rat	0	0	21	1	1	1	2	2	1	3	5
740	2020-08-04 15:57	2020-08-04 16:13	0	100	985	1	2020-08-04 16:14	R_1CecbT2kggoMqtb	anonymous	EN			0	25		1	1	7	I Will support this research for the sake of animals with pains, we need more and better pain relief for the animals as well.									7	It's very important because most wants to donate their time and money to the project as well.	7	Many people today have pets, if this project turns out well, it'll benefit the public as well.	7	7	7	4	7	7	I read the instructions	1	1	45	2	1	1	6	6	1	3	2
741	2020-08-04 16:07	2020-08-04 16:14	0	100	400	1	2020-08-04 16:14	R_2DUfjkadySKA3Ko	anonymous	EN	0.9		0	0		1	1	6	The research is important. If we can find a treatment for neuropathic pain, many people’s lives would change.									5	I think it is not so important because without fully understanding why lab procedures are done most of the broader public would say no to testing on animals.	2	It is important that the broader public would be educated on the procedures taking place as they do not know what goes on and why.	3	4	6	5	5	7	I read the instructions.	1	1	29	1	2	1	5	5	2	3	3
742	2020-08-04 16:13	2020-08-04 16:14	0	100	53	1	2020-08-04 16:14	R_puYd5yPaR5HnJFT	anonymous	EN	0.9		0	0		1	2			1	Idk							1	Idk	5	Idk	4	4	5	4	2	2		0	0
743	2020-08-04 16:12	2020-08-04 16:14	0	100	71	1	2020-08-04 16:14	R_1LO3t53ioAKU7XV	anonymous	EN	0.9		0	0		1	3					4	Animal research not a fan					3	I don’t know	2	Not sure	2	4	5	4	5	1		0	0
744	2020-08-04 16:10	2020-08-04 16:14	0	100	240	1	2020-08-04 16:14	R_1JCNjsQdEIP6tsZ	anonymous	EN	0.9		0	0		1	1	7	because mice is required for this sturdy									7	because it is all about its planned animal-based research proposal	6	i dont know	5	5	4	2	7	3,5,6		0	0
745	2020-08-04 16:10	2020-08-04 16:14	0	100	200	1	2020-08-04 16:14	R_cZrcciYQfWkmpsR	anonymous	EN	0.9		0	0		1	1	5	i support the research but sometimes we can conduct these experiments on mice or other animals and when it comes down to how it affects us it’s a bit different									6	cause these are going to be your customers	6	n/a	7	4	2	6	4	1,7		0	0
746	2020-08-04 16:09	2020-08-04 16:14	0	100	304	1	2020-08-04 16:14	R_3JDYSKl1FNTxQnE	anonymous	EN	0.9		0	0		1	5									3	I don't know how it will effect the zebra fish. it will be hard for me to judge and really know what the outcome of the fish would be	4	because you need different opinions from different people	4	useful input would be opinions of the people buying the product and stories that they may have that have to do with the situation. people with different situations and thoughts	6	4	5	4	4	7		0	0	29	1	2	1	3	5	2	3	3
747	2020-08-04 16:09	2020-08-04 16:14	0	100	289	1	2020-08-04 16:14	R_2qxC5174IW4OKOZ	anonymous	EN	0.9		0	0		1	3					3	wow...euthanize parents? seems cruel					4	not sure if this is a good idea	4	the public needs to be aware of these issues	5	5	5	6	5	7		0	0	72	1	1	2	6	4	2	3	3
748	2020-08-04 16:10	2020-08-04 16:14	0	100	226	1	2020-08-04 16:14	R_24pxeBuNUoZE0KZ	anonymous	EN	0.9		0	0		1	2			4	Not I would not support this research with animal							5	Yes	4	Yes it would be important	4	4	4	3	2	7	None	0	0	28	1	2	2	4	4	2	3	5
749	2020-08-04 16:07	2020-08-04 16:14	0	100	446	1	2020-08-04 16:14	R_w5AejvlBpq0zN17	anonymous	EN	0.9		0	0		1	3					1	They should not use any living animal for any test					7	They should have feedback from society	7	N/A	7	7	7	1	1	7	I read the instructions	1	1	39	2	2	2	6	7	1	3	3
750	2020-08-04 16:02	2020-08-04 16:15	0	100	762	1	2020-08-04 16:15	R_3nGBaMR0ZlQqHMK	anonymous	EN	0.9		0	0		1	2			2	I don’t support euthanasia in animals that still have a chance to survive without physical complications or extreme pain.							7	I feel it is important to get a broad opinion of animal based research because of the vast thoughts about animal rights.	3	Any research involving a living thing should take into account the animals well-being before any test is conducted, though advancements could be made there are other ways to do it.	7	7	7	3	3	7	I read the instructions	1	1	18	1	2	1	2	1	2	3	5
751	2020-08-04 16:10	2020-08-04 16:15	0	100	287	1	2020-08-04 16:15	R_24u5xLN8TvETuVn	anonymous	EN	0.9		0	0		1	5									2	Though the final goal would be for the betterment of mankind, this is animal cruelty.	4	Too much conflict in that kind of broad solicitation	1	a baseline response	2	4	4	4	2	7	I read the instructions	1	1	40	2	2	1	3	5	3	3	3
752	2020-08-04 16:11	2020-08-04 16:15	0	100	241	1	2020-08-04 16:15	R_1Gvue8gSzTW6CFv	anonymous	EN	0.9		0	0		1	1	1	Ok									7	Very good	4	Ok	7	7	7	7	7	7		0	0	35	2	1	1	1	3	1	2	5
753	2020-08-04 16:11	2020-08-04 16:15	0	100	267	1	2020-08-04 16:15	R_0q94KOKkJV14KQh	anonymous	EN	0.9		0	0		1	5									1	There are other ways to research without the use of animals	6	You’ll get better results	3	I guess it depends on what they’re researching. Is it for animals or humans??	7	6	2	4	4	7		0	0	45	1	1	1	3	2	2	3	2
754	2020-08-04 16:10	2020-08-04 16:15	0	100	293	1	2020-08-04 16:15	R_21zjWM0elzHxvpc	anonymous	EN	0.9		0	0		1	3					4	I love all living animals but I do realize that the only way to make certain things safe for humans is to test on other living animals.					7	To get information from a wide variety of people.	5	whether or not the public thinks it’s humane or not.	6	7	4	7	5	7	I read the instructions	1	1	20	1	2	1	2	6	2	1	5
755	2020-08-04 16:11	2020-08-04 16:15	0	100	243	1	2020-08-04 16:15	R_32QLDKv9YNViL7v	anonymous	EN	0.9		0	0		1	1	1	Mice should not be tested									7	You’d get more insight on how people feel	3	Do not test on animals. It’s not right.	3	6	4	1	1	7	I read the instructions	1	1	21	1	2	1	2	5	1	3	2
756	2020-08-04 16:11	2020-08-04 16:15	0	100	270	1	2020-08-04 16:15	R_ReP5K96GEZ1sVJn	anonymous	EN	0.9		0	0		1	4							7	We need these tests done for the sake of science			4	they can do whatever they want as long as its legal	4	see if medicines are made as a result	7	4	7	7	7	7	I read the instructions	1	1	26	2	2	2	2	2	1	3	1
757	2020-08-04 16:11	2020-08-04 16:15	0	100	297	1	2020-08-04 16:15	R_2ZCVhIfCodZ5gW4	anonymous	EN	0.9		0	0		1	1	1	No animal should be used in this way.									7	More of the public should be involved in these matters.	7	On weather animals should be used in their testing.	2	4	7	4	4	7	I read the instructions	1	1	61	2	2	1	4	1	3	3	3
758	2020-08-04 16:13	2020-08-04 16:16	0	100	157	1	2020-08-04 16:16	R_1rwAPsuRtnEEMj7	anonymous	EN	0.9		0	0		1	1	5	I do !! It’s better than humans									6	Everyone knows how to make a good job	6	Anything but human life	4	5	5	7	7	1		0	0
759	2020-08-04 16:15	2020-08-04 16:16	0	100	91	1	2020-08-04 16:16	R_72MnRh8JmCd85eF	anonymous	EN	0.9		0	0		1	4							6	As long as they are not harmed			7	public opinion is everything	6	because you dont want to get caught in a scandal	7	5	2	4	4	1,2,4,6		0	0
760	2020-08-04 16:15	2020-08-04 16:16	0	100	69	1	2020-08-04 16:16	R_2sTRLFn16Yckbum	anonymous	EN	0.9		0	0		1	2			5	I support this seqrch becauaw							5	Idk	4	Ksnsnsns	5	5	4	5	4	1,2,5		0	0
761	2020-08-04 16:10	2020-08-04 16:16	0	100	359	1	2020-08-04 16:16	R_2wa7yf9k3OeRPbO	anonymous	EN	0.9		0	0		1	2			5	I don't like any animal to be experimented upon. they can't consent. however, it could save lives. medical advances don't happen by miracles.							4	i'm not sure the general public would understand the significance of experimentation.	2	i can't think of anything the broader public would know that the researchers would not.	3	4	4	5	4	7	I read the instructions	1	1	24	1	2	2	5	1	2	3	3
762	2020-08-04 16:13	2020-08-04 16:16	0	100	185	1	2020-08-04 16:16	R_1r6sz5QK7A026Zo	anonymous	EN	0.9		0	0		1	2			6	I will call you tomorrow to know he was just dey do now I earn it bro as regards the best of all of it all day all day all day all day all day all day all day all day all.							6	I will call you tomorrow to know he was just dey do now I earn it bro as regards the best of all of it all day all day all day all day all day all day all day all day all.	6	I will call you tomorrow to know he was just dey do now I earn it bro as regards the best of all of it all day all day all day all day all day all day all day all day all.	6	6	6	6	6	7	I read instructions	1	0	27	1	1	1	6	5	1	3	1
763	2020-08-04 16:14	2020-08-04 16:17	0	100	149	1	2020-08-04 16:17	R_zbV5Ul9eF1DKv3r	anonymous	EN	0.9		0	0		1	5									1	Don’t want animals hurt	4	Don’t want animals hurt	4	Need to know	4	3	3	4	5	1,2,5		0	0
764	2020-08-04 16:09	2020-08-04 16:18	0	100	489	1	2020-08-04 16:18	R_XogQf5ZD3RR4xcR	anonymous	EN	0.9		0	0		1	5									1	Animals play essential parts in society.	7	Get more information from different aspects.	3	Anything positive.	6	3	3	2	2	7	I read the instructions.	1	1	21	1	1	2	3	1	2	3	3
765	2020-08-04 16:15	2020-08-04 16:18	0	100	187	1	2020-08-04 16:18	R_1CfLDYFGsCjM2WX	anonymous	EN	0.9		0	0		1	3					7	Mice are plentiful and unnecessary life if we can learn from them for human use it’s great					5	People should be aware of research techniques	5	Symptoms in humans can useful in research much can be gained by doing public requests	5	6	5	6	6	1,4,6		0	0
766	2020-08-04 16:16	2020-08-04 16:18	0	100	115	1	2020-08-04 16:18	R_2CmmN4dWF40FrAv	anonymous	EN	0.9		0	0		1	5									1	Animal testing is inhumane and not relevant since they’re not people	7	Animal testing is inhumane and not relevant since they’re not people	7	Animal testing is inhumane and not relevant since they’re not people	7	7	1	1	1	7		0	0	33	1	2	1	2	4	1	3	3
767	2020-08-04 16:11	2020-08-04 16:18	0	100	415	1	2020-08-04 16:18	R_1CD5umMJaR1wHjd	anonymous	EN	0.9		0	0		1	4							1	I do not support the anesthesia to collect cerebrospinal fluid and the end result of euthanizing the animals.			7	Because if a company is behaving unethical in our community we should be aware of it in case we want to stand up and advocate for those who do not have a voice themselves.	5	Just a voice and advocate for the animals.	4	4	5	5	4	7	I read the instructions.	1	1	30	1	2	1	5	5	3	3	3
768	2020-08-04 16:15	2020-08-04 16:18	0	100	194	1	2020-08-04 16:18	R_3szt8xUyOO5h47z	anonymous	EN	0.9		0	0		1	3					4	Using animals is easier and better than testing on humans					7	The public opinion is important rather than a small group of biased individuals	7	A lot of people don't support testing on animals but I believe it is important to test certain things before it is given to humans/the general public in case it will harm us.	7	7	7	7	7	7	I read the instructions	1	1	19	1	2	1	2	1	1	3	3
769	2020-08-04 16:16	2020-08-04 16:18	0	100	168	1	2020-08-04 16:19	R_2s16fyAUFEVHZaJ	anonymous	EN	0.9		0	0		1	5									5	It’s zebrafish	2	The public doesn’t need to have a say	4	I don’t think input would be useful because most don’t know anything	4	4	4	5	5	6		0	0
770	2020-08-04 16:15	2020-08-04 16:19	0	100	235	1	2020-08-04 16:19	R_1Ok3jc7NwwTLKgv	anonymous	EN	0.9		0	0		1	5									4	I have never heard of it before	7	To know everyone’s opinion	7	I consider everyone’s opinion	7	7	5	5	5	1		0	0
771	2020-08-04 16:12	2020-08-04 16:19	0	100	415	1	2020-08-04 16:19	R_5gA0DWPxU5AcXMB	anonymous	EN	0.9		0	0		1	5									4	Not a huge fan of using animals	7	Because the public is who would use or need the products that are being created	4	You can get feedback from people who may be in the same field and can offer insight and provide additional support. You can also get feedback from some sort of animal specialists who may know more about each benefit of an animal	7	7	3	1	4	7	I read the instructions	1	1	26	1	2	1	5	2	2	3	5
772	2020-08-04 16:17	2020-08-04 16:19	0	100	105	1	2020-08-04 16:19	R_1eyQtFaXo6y25ST	anonymous	EN	0.9		0	0		1	3					3	Amen even wen					4	Even even Jane necks Zach’s	3	Everyman	3	4	4	3	3	1,2,3,5		0	0
773	2020-08-04 16:13	2020-08-04 16:19	0	100	382	1	2020-08-04 16:19	R_2altb3v1GIGcNrN	anonymous	EN	0.9		0	0		1	1	1	they’re torturing animals									7	because more people should have a say	7	nothing	7	7	7	7	1	7	I read the instructions	1	1	20	1	2	2	2	1	1	3	3
774	2020-08-04 16:11	2020-08-04 16:19	0	100	508	1	2020-08-04 16:19	R_3KVMmjfgpVd7jeW	anonymous	EN	0.9		0	0		1	2			7	I support this research to support human life.period							5	Just to protect themselves	6	One hundred average people is broad enough	5	3	7	5	7	7	I read the instructions	1	1	64	2	2	1	4	1	1	3	2
775	2020-08-04 16:16	2020-08-04 16:19	0	100	217	1	2020-08-04 16:19	R_2QPP0VtAZLypd6G	anonymous	EN	0.9		0	0		1	4							6	if we don't try how can we know			6	collect input	6	collect input so we have more choice	6	6	6	5	5	1,2,3,4,5,6		0	0
776	2020-08-04 16:18	2020-08-04 16:19	0	100	115	1	2020-08-04 16:19	R_2SldVNBQTq8rF6o	anonymous	EN	0.9		0	0		1	3					7	not sure					7	important	7	likely	7	7	7	7	7	6		0	0
777	2020-08-04 16:12	2020-08-04 16:20	0	100	472	1	2020-08-04 16:20	R_2rMcoFeLsXcEMUd	anonymous	EN	0.9		0	10		1	4							4	Disease also depressed uses of monkey			7	Extremely unique	7	Many things useful	7	7	7	7	7	7	I read the instructions	1	1	35	2	1	1	5	6	1	3	1
778	2020-08-04 16:18	2020-08-04 16:20	0	100	134	1	2020-08-04 16:20	R_SObaToZOH8n635L	anonymous	EN	0.9		0	0		1	2			4	Because I love animals							4	Hi	4	Hi	4	4	4	4	4	1,2,3,5		0	0
779	2020-08-04 16:16	2020-08-04 16:20	0	100	261	1	2020-08-04 16:20	R_1fkgwPZEtDLRF4s	anonymous	EN	0.9		0	0		1	3					1	They are testing living creatures					6	To get other people’s opinions	7	Useful input would be the person’s viewpoint	7	7	7	5	2	7	I read the instructions	1	1	19	1	2	2	2	2	1	1	2
780	2020-08-04 16:17	2020-08-04 16:20	0	100	205	1	2020-08-04 16:20	R_27IPnf6cuBttv8s	anonymous	EN	0.9		0	0		1	1	7	humane application of pain stops before tissue damage									4	if they asked, how do they know public input is impartial	4	how honest would public be	4	4	4	5	4	1,2,3,4,5,6,7	rats	0	0
781	2020-08-04 16:16	2020-08-04 16:20	0	100	286	1	2020-08-04 16:20	R_2rDsr7lVhzynvG1	anonymous	EN	0.9		0	0		1	2			7	Human lives are more important.							7	To provide more feedback.	7	It should be scientific input.	7	7	4	7	4	7	I read the instructions	1	1	60	2	1	1	5	5	2	3	2
782	2020-08-04 16:15	2020-08-04 16:21	0	100	382	1	2020-08-04 16:21	R_07WmvKBNUnoxfJT	anonymous	EN	0.9		0	0		1	4							4	I don't know. I know the research is needed, but this sounds cruel			7	I think more people need to be informed	4	II think if more people were informed, there would be more people against it	4	4	4	4	4	7	I read the instructions	1	1	50	1	2	1	3	3	2	3	1
783	2020-08-04 16:18	2020-08-04 16:21	0	100	192	1	2020-08-04 16:21	R_3lRXAtzJCFHD6YC	anonymous	EN	0.9	TRUE	100	85	2020-08-04 22:11	1	2			5	it's for a good cause							7	people's opinion and acceptance is important	6	the acceptance and perception of people is essential, it is a moral permission	6	6	6	6	6	7	I read the instructions	1	1	33	2	1	1	6	6	1	3	2
784	2020-08-04 16:15	2020-08-04 16:22	0	100	386	1	2020-08-04 16:22	R_1NDHfTn90O3Em81	anonymous	EN	0.9		0	0		1	1	6	Willing, bc it gives researchers a starting point in how this study may translate to humans. If there’s no starting point, it would never get to human studies. Or it would take a significantly longer time, if anything									6	It never hurts to see what the general societal consensus is on certain topics. Especially with medicine since it applies to everybody.	5	I think if people didn’t understand why mice are used, they would maybe have certain feelings about science and medicine. If researchers know about those concerns, they can take the time to address it and educate people. If they don’t have I out from broader public, they could potentially always be shamed for doing reaearch on lab animals.	4	6	3	4	6	7	I read the instructions	1	1	27	1	2	2	6	4	2	3	3
785	2020-08-04 15:58	2020-08-04 16:22	0	100	1439	1	2020-08-04 16:22	R_125928a4CwyfzKt	anonymous	EN	0.9		0	0		1	4							1	I don’t support this research because they are harm the innocent monkeys by drugging them.			7	It can be harming the monkeys.	5	If they keep using animals for research then I will harm the animals but it can also affect the animals reproductive system and can cause affect on the next generation of animals.	4	5	2	1	1	7	I read the instructions	1	1	18	2	2	1	2	1	1	1	3
786	2020-08-04 16:18	2020-08-04 16:22	0	100	259	1	2020-08-04 16:22	R_3I0mum5QtpIq0Wr	anonymous	EN	0.9		0	0		1	1	1	I would not want to cause harm to any living creature									4	Because my opinion doesn’t really matter in the big scheme of things	1	By proposing not to use animals	5	7	5	4	4	7	I read the instructions	1	1	23	1	1	1	4	1	2	1	2
787	2020-08-04 16:16	2020-08-04 16:23	0	100	392	1	2020-08-04 16:23	R_20OLkibnBid9B12	anonymous	EN	0.9		0	0		1	2			6	There could be moralistic concerns with using animals that can't consent. Also, pig and human genetics, while similar, are not so alike as to give certainty over the results.							4	I think there are many factors as to if the broader public is involved and that should be decided on a case by case basis.	3	Sometimes it can be useful to have varied perspectives on a subject.	4	4	4	4	4	7	I read the instructions	1	1	22	2	2	1	2	2	2	3	3
788	2020-08-04 16:17	2020-08-04 16:23	0	100	316	1	2020-08-04 16:23	R_3gSKYoaovg7tV1U	anonymous	EN	0.7		0	0		1	5									1	I think it is pathetic what they’re doing to these fish	7	It is very important to get public input so they can stop what they’re doing to these fish	6	Any type of information that they would put out there would get attention I believe from all ages	7	7	7	7	7	7	I read the instructions	1	1	65	1	1	1	4	3	1	3	1
789	2020-08-04 16:19	2020-08-04 16:23	0	100	264	1	2020-08-04 16:23	R_3ek4bBikWYNvYJw	anonymous	EN	0.9		0	0		1	4							2	I feel bad for the monkeys			5	To see what other people’s opinions are	5	Maybe find a different way to test things	5	5	4	5	4	7		0	0	59	1	1	1	2	6	2	3	2
790	2020-08-04 16:19	2020-08-04 16:23	0	100	272	1	2020-08-04 16:23	R_0GGYfNq9u5GqhFf	anonymous	EN	0.9		0	0		1	4							5	It’s hard for me as I have family who has this but at the same time these are living creatures and I have a hard time reconciling with it.			7	Many reasons. One is that not could backfire and another has to do with a person personals beliefs and ethics.	4	It allows for a consensus on whether the cost of life is worth the knowledge and may encourage finding a different solution.	6	4	4	7	4	7	Monkey, Rat, Mouse	0	0	18	1	2	1	2	2	2	3	2
791	2020-08-04 16:12	2020-08-04 16:23	0	100	645	1	2020-08-04 16:23	R_xDtUcDgAqAWrqtX	anonymous	EN	0.9		0	10		1	2			7	I'm would benefit mankind and save a lot of lives							4	It's good to get everyone opinion	4	Because u would know what to expect	7	7	7	7	7	7	I read the instructions	1	1	37	2	1	1	1	1	3	3	4
792	2020-08-04 16:15	2020-08-04 16:23	0	100	469	1	2020-08-04 16:23	R_1ruLDaUUQvhLtvC	anonymous	EN	0.9		0	5		1	1	1	Because we have no right to inflict this kind of pain on other living creatures.									7	Because the public should have a say in this type of study.	7	Many people care about animals and don't want this type of testing done.	7	7	7	6	6	7		0	0	65	1	1	1	2	4	3	3	1
793	2020-08-04 16:20	2020-08-04 16:23	0	100	211	1	2020-08-04 16:23	R_3Gv8nLH4Zf4sqeL	anonymous	EN	0.9		0	0		1	5									5	They are studying skin cancer	5	More people should care about the effects of skin cancer	5	Animal should not be used for test subjects	5	4	5	5	2	1,4,5		0	0
794	2020-08-04 16:14	2020-08-04 16:23	0	100	567	1	2020-08-04 16:23	R_3qm8D0R95AzKoTG	anonymous	EN	0.9		0	0		1	2			7	I think that if it helps with longevity in a human then I agree with it. I would hope that know animal would suffer and that they would be used for food.							7	Because it’s important to see the way others think and feel about it.	5	What animals are being used and what for.	6	6	7	2	4	7	I read the instructions	1	1	54	2	1	1	3	5	1	3	1
795	2020-08-04 16:15	2020-08-04 16:23	0	100	508	1	2020-08-04 16:23	R_25N7dWxhWlj3twf	anonymous	EN	0.9		0	5		1	2			4	cannot tell one way or the other. It is circumstantial.							6	cover larger base	5	useful input is truth and majority opinion.	6	5	6	6	6	7	I read the research	1	1	60	2	1	1	6	6	2	3	1
796	2020-08-04 16:18	2020-08-04 16:23	0	100	352	1	2020-08-04 16:23	R_2VyAEK8cbi9noLK	anonymous	EN	0.9		0	0		1	4							1	Animals have no say			4	I’m not sure	4	Opinions can be o reheard	3	5	4	4	5	7	I read the instructions	1	1	22	1	2	2	3	3	1	3	2
797	2020-08-04 16:12	2020-08-04 16:23	0	100	688	1	2020-08-04 16:23	R_roLMeyG7oP6izF7	anonymous	EN	0.9		0	0		1	5									6	I am not sure. I think because of perceived non-sentience.	5	I think because many people if they found out what kind of testing was going on, they might not approve. This would definitely impact the study in that it could be stopped after money has already been invested. It’s also important who we choose to give input because some people will just be against any kind of animal testing at any level and most misunderstand that if we didn’t do animal testing …	4	This hopefully help the public understand why animal testing must be done to preserve humanity. Some might consider it egocentric, but it’s not in this case because we aren’t harming ecosystems. It’s no different than raising cattle or chickens.	5	6	5	6	4	1,2,3,4,5,6,7	Anything we genetically alter	0	0
798	2020-08-04 16:20	2020-08-04 16:24	0	100	201	1	2020-08-04 16:24	R_OjJbUoyGt4ONoIh	anonymous	EN	0.9		0	0		1	4							4	I don’t think animals would be such a close fit to see how the medicine would work rather then on humans.			7	Because they are the ones who will eventually try out the medicine after trials.	5	Opinions if they should be tested on or not.	4	5	2	4	4	7	I read the instructions	1	1	18	1	2	1	2	5	2	3	5
799	2020-08-04 16:16	2020-08-04 16:24	0	100	461	1	2020-08-04 16:24	R_3DjpZ8gxrv4QnKq	anonymous	EN	0.9		0	0		1	3					3	Unclear how the procedure described can achieve the stated objectives.					5	Sounds nice to have input, but the broader public is not always the best place to find informed opinion.	3	Input based on an understanding of the potential benefits as well as the drawbacks.	3	5	4	5	4	7	I read the instructions.	1	1	70	2	2	2	6	5	2	3	2
800	2020-08-04 16:10	2020-08-04 16:24	0	100	826	1	2020-08-04 16:24	R_3iKgZ40hamkJ6py	anonymous	EN	0.7		0	0		1	4							1	Animals should not be used for science.			2	Animals should not be used for science	5	Research can be useful but I don’t believe animals should be used	5	5	2	2	2	7	People	0	0	44	1	1	1	3	3	2	1	3
801	2020-08-04 16:15	2020-08-04 16:24	0	100	535	1	2020-08-04 16:24	R_2xY8DHp1FaXCHjX	anonymous	EN	0.9		0	0		1	1	6	If it will better help human understanding or benefit humans, then as long as the mice aren't being tortured or anything, then I don't see the harm in it. To be honest, mice are kind of disposable. As long as it's as humane as possible, do what needs to be done.									2	What difference does it make to the public? The only people who are going to cause problems are the ones who would no matter what.	5	Because if the broader public made enough of an issue, you might not do the project so the mice are safer that way.	2	2	6	4	6	7	I read the instructions	1	1	50	2	1	1	4	2	2	3	3
802	2020-08-04 16:10	2020-08-04 16:24	0	100	841	1	2020-08-04 16:24	R_1q8uGF8gMQJh8Kz	anonymous	EN	0.9		0	10		1	2			4	I feel struggle to answer that if we should do this research or not . Many researches were protested strongly and experienced a hard time in history but then proved to be useful. Nowadays, it is still unacceptable for many people that we use pigs organs for human medical purpose due to their religious beliefs. Meanwhile, this kind of research sounds very crucial.							4	It is helpful for universities get support.	4	The positive parts which shows the support will be helpful for the research to get fundings.	4	4	4	6	4	7		0	0	31	1	1	2	5	6	2	3	4
803	2020-08-04 16:21	2020-08-04 16:24	0	100	171	1	2020-08-04 16:24	R_vktV0PdLNp6J4QN	anonymous	EN	0.9		0	5		1	5									3	it doesnt sound like a way to test	3	im not worries about the publics perception, just mine	3	really nothing	2	2	1	3	3	4,6		0	0
804	2020-08-04 16:15	2020-08-04 16:25	0	100	592	1	2020-08-04 16:25	R_1K9yM8vVaYFRL3M	anonymous	EN	0.9		0	0		1	2			6	Helpful to humans and pigs are in good supply							5	Important to get vario6opinions and not just university	4	Support from people	5	4	5	5	4	7	I read the instructions	1	1	71	1	2	2	6	2	2	3	1
805	2020-08-04 16:17	2020-08-04 16:25	0	100	477	1	2020-08-04 16:25	R_3sBVwZfSjYve9bB	anonymous	EN	0.9		0	0		1	5									7	Because they aren't using real animals.	7	to see what most people would think or be ok with because it is greater odds of success	6	because there are a lot of vegans out there who don't want animal based anything.	6	7	4	5	6	7	I read the instructions	1	1	31	1	1	1	3	3	2	3	1
806	2020-08-04 16:22	2020-08-04 16:25	0	100	172	1	2020-08-04 16:25	R_3KILtLvFRXBzhqU	anonymous	EN	0.9		0	0		1	5									4	Don’t want zebra fish to die.	7	Get perspective	4	They might need these treatments in the future	7	5	5	7	5	1		0	0
807	2020-08-04 16:18	2020-08-04 16:25	0	100	424	1	2020-08-04 16:25	R_2bTVR1rH10kdVe4	anonymous	EN	0.9		0	0		1	3					1	I think it is cruel					7	Everyone should be able to speak out on animal cruelty	6	Animals have feelings also, they feel the torture that they are being put through and they didn’t ask for it	1	5	7	2	1	7		0	0	57	1	2	2	2	1	2	3	2
808	2020-08-04 16:21	2020-08-04 16:25	0	100	236	1	2020-08-04 16:25	R_3O3pbiDJbRpOCp2	anonymous	EN	0.9		0	0		1	3					6	make things safer for everyone					7	make things easier	5	good feedback	6	7	1	7	7	7		0	0	37	2	2	1	3	6	2	3	3
809	2020-08-04 16:15	2020-08-04 16:26	0	100	632	1	2020-08-04 16:26	R_2whiNSrlFdmuSk8	anonymous	EN	0.9		0	0		1	3					1	there is no explanation why mice are essential for this research. It do not distinguish between nicotine, other active ingredients in smoke, and most especially and usually ignored is the role of nitric oxide in the "addiction" related to tobacco. It also does not contemplate the healthy benefits of smoking tobacco, for example it is beneficial for controlling tuberculosis.					4	public may have insights or int4rests that tare not considered or implemented in thsi study.	4	traditional research is way off base and follows the gutters of previous research.	4	4	4	4	1	7	i read the instructions	1	1	64	2	2	1	6	6	3	3	3
810	2020-08-04 16:24	2020-08-04 16:26	0	100	105	1	2020-08-04 16:26	R_2Wu7D67G0Y0NUmQ	anonymous	EN	0.9		0	0		1	2			2	Nothing							4	Just because	5	Nothing	3	4	4	5	4	1,2,3,4,5,6		0	0
811	2020-08-04 16:19	2020-08-04 16:26	0	100	398	1	2020-08-04 16:26	R_24pIObSbTuC8Q35	anonymous	EN	0.7		0	0		1	2			4	It is hard for me to kill even though I know the research is for a good cause							3	People in general would freak out.	1	I don’t see much good in it all. Broader public aren’t able to understand the bigger picture	1	4	2	7	4	7		0	0	49	1	1	1	6	6	3	3	3
812	2020-08-04 16:24	2020-08-04 16:26	0	100	102	1	2020-08-04 16:26	R_10IRdVL3SMh0cOS	anonymous	EN	0.9		0	0		1	4							5	I would be willing to support this organization because it would help the people who has this disease.			3	Hebrb vf	5	Gb nth db	4	6	3	2	3	1		0	0
813	2020-08-04 16:23	2020-08-04 16:26	0	100	201	1	2020-08-04 16:26	R_Q3V3FAmbHBTXRXr	anonymous	EN	0.7		0	30		1	3					7	Becuase this verry good and i like it					7	Because like it	7	I like it this verry good	7	7	7	7	7	7		0	0	35	2	1	1	5	6	1	1	3
814	2020-08-04 16:23	2020-08-04 16:26	0	100	158	1	2020-08-04 16:26	R_rihJaOaBuQ4n2P7	anonymous	EN	0.9		0	0		1	1	4	Either way I do not care									4	Either way I do not care	4	Either way I do not care	4	4	4	4	4	5		0	0
815	2020-08-04 16:23	2020-08-04 16:26	0	100	186	1	2020-08-04 16:26	R_2OIlA34Bhr1VhE6	anonymous	EN	0.9		0	0		1	2			4	No reason							4	No reason	4	No reason	4	4	4	4	4	7	I read the instructions	1	0	36	1	1	1	3	3	1	3	2
816	2020-08-04 16:22	2020-08-04 16:26	0	100	244	1	2020-08-04 16:26	R_3qR0Q6Yz5nluV5n	anonymous	EN	0.9		0	0		1	2			7	I think it is very interesting to learn new things							7	I wouldn't be able to concept it without the information	7	What they eat, where they live and how much they weigh	7	7	7	7	7	1		0	0
817	2020-08-04 15:42	2020-08-04 16:26	0	100	2670	1	2020-08-04 16:26	R_1XiFgI6IYzcuaR3	anonymous	EN	0.9		0	0		1	4							1	I don't believe in research on any animal for any reason.			7	I think research should be ethical, compassionate, and approved of by the majority of people.	6	I think everyone's opinions, feelings, and ideas should be listened to and considered.	6	6	2	4	4	7	I read the instructions	1	1	60	1	1	2	3	3	3	3
818	2020-08-04 16:21	2020-08-04 16:26	0	100	303	1	2020-08-04 16:26	R_xmefDLd1H2JW2CR	anonymous	EN	0.9		0	0		1	2			7	Because I think it going to help save many lives							4	Just don’t feel the difference	7	Some animals are just like human	5	4	7	7	7	7		0	0	19	2	2	1	2	1	1	3	4
819	2020-08-04 16:20	2020-08-04 16:27	0	100	385	1	2020-08-04 16:27	R_z0ClYHzSpuHpXgZ	anonymous	EN	0.9		0	0		1	1	2	I do not support this type of research because I don’t advocate for animal testing at all, especially one that causes discomfort or pain.									5	Because I think the community has a right to know what is happening in their space. Funding etc.	5	I think they need to discuss more humane tactics to teach their goal	3	4	6	4	4	7	I read the instructions	1	1	46	1	1	1	5	4	1	3	3
820	2020-08-04 16:21	2020-08-04 16:27	0	100	333	1	2020-08-04 16:27	R_7URZNDLgFkNjSyB	anonymous	EN	0.9		0	0		1	4							2	If it causes horrible side effects then I think it’s just really sad. If you have to do it then go ahead but I don’t like it. That’s all.			1	None of their business. They’re not the ones payin for it or conducting it.	1	I don’t think a majority of people would agree to it being tested on animals. Personally, I think you should test it on criminals. Animals like monkeys don’t do anythang. Take a rotten piece of shit from prison and inject them	1	1	7	4	4	7	I read the instructions	1	1	24	1	2	1	6	4	1	3	1
821	2020-08-04 16:24	2020-08-04 16:27	0	100	172	1	2020-08-04 16:27	R_1LYT30td8OKyz9P	anonymous	EN	0.9		0	0		1	5									1	It’s harmful to animals	3	I don’t know	5	I don’t know	3	2	1	4	5	7	I read the instructions	1	1	25	1	2	2	4	2	1	3	2
822	2020-08-04 16:23	2020-08-04 16:27	0	100	247	1	2020-08-04 16:27	R_UEkvrc8CfGoXT5T	anonymous	EN	0.9		0	0		1	1	3	I slightly disagree with this method because it is an unethical practice, although I feel that it is a necessary evil									6	Research usually has an end goal to help communities and it makes sense to get the public’s input	5	Useful input could consist of a focus group	6	5	7	4	5	7	I read the instructions	1	1	21	1	2	2	5	4	2	3	3
823	2020-08-04 16:22	2020-08-04 16:27	0	100	311	1	2020-08-04 16:27	R_3Jsb24CSu5my7iQ	anonymous	EN	0.9		0	0		1	3					4	It’s sad to use mice but it’s sad to use it on any animal it’s tough					6	To know what everyone’s opinion is and not just people within the study	7	What they think of animals being used, how it would effect both baby and animal	7	5	4	5	5	7	I read the instructions	1	1	22	1	1	1	1	1	2	3	1
824	2020-08-04 16:23	2020-08-04 16:27	0	100	250	1	2020-08-04 16:27	R_3CCtEGo2SxzZPCr	anonymous	EN	0.9		0	0		1	5									7	Whatever works	1	Can't rely	1	You have to be careful	6	7	7	6	5	1		0	0
825	2020-08-04 16:26	2020-08-04 16:27	0	100	87	1	2020-08-04 16:27	R_W6XwuWxuN0afWSd	anonymous	EN	0.9		0	5		1	4							7	best			7	best	7	best	7	7	7	7	7	1,2,3,4,5,6		0	0
826	2020-08-04 16:22	2020-08-04 16:27	0	100	326	1	2020-08-04 16:27	R_3KvWLKb0rGqCtuQ	anonymous	EN	0.9		0	0		1	4							4	I’m not sure what the research is about			4	It depends on what the research is going to benefit	4	It will be useful if the the research help the public	7	6	6	7	7	1,2,3,4,5,6		0	0
827	2020-08-04 16:26	2020-08-04 16:27	0	100	68	1	2020-08-04 16:27	R_3mjwPKYmZahV1g3	anonymous	EN	0.9		0	0		1	2			4	Vfu7fvufvvfuvfuufcvfu							4	Gvu7tvvfufvuvfufvufvuufc	4	Nkbhogvivficfufcu	4	4	4	3	3	1,2,5		0	0
828	2020-08-04 16:25	2020-08-04 16:27	0	100	122	1	2020-08-04 16:27	R_24pibsvAuGTs0mA	anonymous	EN	0.9		0	0		1	3					1	Echo					3	Bro cell Del	1	But	5	1	6	5	3	7		0	0	30	1	2	2	3	4	2	1	1
829	2020-08-04 16:25	2020-08-04 16:27	0	100	150	1	2020-08-04 16:27	R_2f2IlRqTJOr2b7N	anonymous	EN	0.9		0	0		1	5									1	The harm of animals for testing treatments is an awful thing to do.	1	I’m just one out of a billion	1	Bc	1	1	1	4	1	7	Older animals	0	0	25	1	2	1	1	1	1	1	3
830	2020-08-04 16:17	2020-08-04 16:28	0	100	621	1	2020-08-04 16:28	R_1jV9FvRqMUcXuKe	anonymous	EN	0.9		0	0		1	5									7	If you can cure cancer, yes It has no soul. Put here for a purpose	4	Sometimes less info is best	6	I don’t think you need added input	4	2	1	4	4	7	Mice	0	0	54	1	1	1	3	5	3	3	1
831	2020-08-04 16:23	2020-08-04 16:28	0	100	255	1	2020-08-04 16:28	R_2fHcn0KHhJjfOIV	anonymous	EN	0.9		0	0		1	3					7	I would support this research because it could be beneficial to further research the birth defects caused by smoking while pregnant.					6	It’s important to ask form input from the public because people have the right to know what’s going on	6	Detailed explanation of the process of what’s going to happen	5	4	4	4	4	1		0	0
832	2020-08-04 16:25	2020-08-04 16:28	0	100	186	1	2020-08-04 16:28	R_23fu8oeEulVr4Gx	anonymous	EN	0.9		0	0		1	2			1	I don't want to kill any living things							4	Nothing to say	4	Nothing to say	4	4	2	4	3	7	Don't know	0	0	31	1	1	2	5	5	2	1	5
833	2020-08-04 16:24	2020-08-04 16:28	0	100	234	1	2020-08-04 16:28	R_1q1CRxT5HRZ8Ncp	anonymous	EN	0.9		0	0		1	1	4	it could be an effective research									7	animal crutely	7	yes	4	7	4	4	4	7	mice	0	0	22	1	2	1	2	3	2	3	2
834	2020-08-04 16:25	2020-08-04 16:28	0	100	196	1	2020-08-04 16:28	R_2xXK2kwDJEGz5dF	anonymous	EN	0.9		0	0		1	2			2	It is helpful but cruel to animals							5	The public has a right to know especially if they are the consumers or targeted audience	2	I feel somewhat knowledged on the subject and won’t really create an opinion without the facts	5	4	4	4	2	7	I read the instructions.	1	1	35	1	1	1	5	5	2	3	2
835	2020-08-04 16:23	2020-08-04 16:28	0	100	300	1	2020-08-04 16:28	R_3hfEZpKQwONhltG	anonymous	EN	0.9		0	0		1	3					1	N/a					7	N/A	1	N/A	4	4	4	4	4	7	I read the instructions	1	0	20	1	2	1	4	2	3	3	3
836	2020-08-04 16:23	2020-08-04 16:28	0	100	340	1	2020-08-04 16:28	R_Dua6Z4NDrG29TMt	anonymous	EN	0.7		0	0		1	4							1	I think it is in humane and cruel. While I understand the need for new information to treat this disease, I don’t think other living creatures with feelings and thoughts should have to be guinea pigs for such experiments and then ultimately killed after that awful experience.			7	Because the broader public is what makes up the vast majority of this world.	6	While I understand that scientists and researchers are the ones that have taken the time to learn about these specific breaths of knowledge, at the end of the day it is the public opinion that weighs the most heavy. Sure there is ignorant voices sure there are radical voices and conservative voices in that public opinion but it’s good to get a grasp of what the entire world would be feeling just …	4	6	7	3	1	7	I read the instructions	1	1	28	1	1	1	5	4	2	3	3
837	2020-08-04 16:28	2020-08-04 16:28	0	100	44	1	2020-08-04 16:28	R_qwvrup6Ib3AnJQZ	anonymous	EN	0.9		0	0		1	4							4	Idk			1	Idk	4	Idk	1	1	7	3	4	1,2,3,4,5,6		0	0
838	2020-08-04 16:25	2020-08-04 16:29	0	100	228	1	2020-08-04 16:29	R_3s1EYkDv4jPoQ5c	anonymous	EN	0.7		0	0		1	2			5	If it would really make a difference to human health care I would support it. If the studies results contribute to a medicine or treatment that is marked up by pharmaceuticals I would not support this treatment towards animals.							6	To get a wide range to see how the research would be received.	4	Keep research in check ethically	5	5	3	4	5	1		0	0
839	2020-08-04 16:21	2020-08-04 16:29	0	100	432	1	2020-08-04 16:29	R_DHR8N2HXPlKsrPb	anonymous	EN	0.9		0	0		1	4							4	I'm just not sure if I could do this. I like animals.			6	The university should have the public's support no matter what the result is.	4	Reasons for and against the use of using animals in research.	5	5	6	4	3	7	Irea	1	1	62	2	2	1	2	6	3	3	1
840	2020-08-04 16:21	2020-08-04 16:29	0	100	449	1	2020-08-04 16:29	R_1cRGp7FgXDqeLgf	anonymous	EN	0.9		0	0		1	3					7	If it will help pregnant women stop smoking because they harm the unborn it is worth it					7	get a broader sense of how people react	6	Have to get several different opinions to see what all people think	6	6	6	6	6	7	I read the instructions	1	1	82	1	1	1	2	2	3	3	1
841	2020-08-04 16:28	2020-08-04 16:29	0	100	57	1	2020-08-04 16:29	R_1jdDRjyA2UM1y65	anonymous	EN	0.9		0	0		1	3					7	Hyhhy					3	Ggggg	3	Trttt	4	4	4	4	3	2,3,5,6		0	0
842	2020-08-04 16:13	2020-08-04 16:29	0	100	927	1	2020-08-04 16:29	R_yxSypeXWS9qNtqV	anonymous	EN	0.9		0	0		1	4							7	I am willing to support this research,something,anything that needs to be done to save life’s is worth the risk.even if it causes a monkeys life to no longer exist			4	There are lots of different opinions in the broader public.if to many people are invoked an against what these scientists are tryin to do it can be stopped.better to be kept isolated	4	I don’t believe it’s a good idea to let the public be known that any animals are bein studied.it would be a battle between ones who thinks it’s right an ones who thinks it’s wrong	1	1	2	7	7	7	I read the instructions	1	1	20	2	2	1	2	1	1	3	5
843	2020-08-04 16:24	2020-08-04 16:29	0	100	287	1	2020-08-04 16:29	R_3hzkCkDJJEwrYvv	anonymous	EN	0.9		0	0		1	5									5	Zebra fish could help with skin cancer.	3	You could learn a lot from the public.	5	The animals would mate and create a cure for skin cancer.	5	5	5	5	5	1,4,5,6		0	0
844	2020-08-04 16:26	2020-08-04 16:29	0	100	167	1	2020-08-04 16:29	R_rl5zHRxDB4krcU9	anonymous	EN	0.9		0	0		1	4							4	None			4	none	4	none	4	4	4	4	4	7	mice	0	0	35	1	1	1	5	5	2	3	3
845	2020-08-04 16:19	2020-08-04 16:29	0	100	597	1	2020-08-04 16:29	R_ymQbJt2NDp6T86l	anonymous	EN	0.9		0	0		1	3					4	IT IS ABUSE					5	PEOPLE SHOULD KNOW WHAT IS GOING ON	5	THEIR OPINIONS	4	4	4	4	4	7	I read the instructions	1	1	59	1	1	1	4	6	3	3	2
846	2020-08-04 16:27	2020-08-04 16:29	0	100	148	1	2020-08-04 16:29	R_2s7OG0Qz3ymKwFb	anonymous	EN	0.9		0	0		1	5									3	passing on the mutation to offspring that will now be predisposed	4	I don’t really have an opinion because I don’t know about breeding	5	Nothing just got to the doctor I don’t think I’ll ever be home yet I’m going home to see y’all	4	2	4	2	4	7	I read the instructions	1	1	18	1	2	2	2	1	2	3	3
847	2020-08-04 16:23	2020-08-04 16:29	0	100	404	1	2020-08-04 16:29	R_27Hkgv0p4eGTU2H	anonymous	EN	0.9		0	0		1	5									4	As zebrafish eggs are fertilised and develop outside the mother's body it is an ideal model organism for studying early development. Zebrafish have a similar genetic structure to humans. They share 70 per cent of genes with us. 84 per cent of genes known to be associated with human disease have a zebrafish counterpart.	7	Public input processes are a part of our democracy, so when ... officials must value a broader array of voices than the incumbent, often revanchist, ... vote is able to do so in practice, is good for society and good for democracy.	7	vertebrate animal studies must have a research plan that includes: ... of the potential impact or contribution this research may have on the broad fields ... All vertebrate animal studies must be reviewed and approved before experimentation	5	6	7	7	1	1,6		0	0
848	2020-08-04 16:23	2020-08-04 16:30	0	100	384	1	2020-08-04 16:30	R_z2tPeZAPuIeVOxj	anonymous	EN	0.9		0	0		1	3					5	As a healthcare provider I know that a study like this can provide valuable information to make positive changes in health. While I hate to see an animal euthanized, the benefits outweighs the negatives					6	Getting different views from a specific or diverse population can help in decision Making process	4	There may be input concerning on alternatives to euthanasia	4	4	5	4	4	7	I read the instructions	1	1	50	1	1	1	6	4	3	3	1
849	2020-08-04 16:25	2020-08-04 16:30	0	100	289	1	2020-08-04 16:30	R_56dpbVhyQ5ox6et	anonymous	EN	0.9		0	0		1	1	4	I don’t like mice but why mice?									4	Different perspectives and experiences	1	Persons who’ve owned mice before may understand certain behaviors	1	4	5	1	1	7	I read the instructions	1	1	26	1	2	2	3	4	2	3	1
850	2020-08-04 16:26	2020-08-04 16:30	0	100	201	1	2020-08-04 16:30	R_1Gxm2Ow6gZoZVao	anonymous	EN	0.9		0	0		1	3					6	i think					6	it is	6	is good	6	6	6	6	6	7	I READ THE INSTRACTIONS	1	0	50	1	1	1	5	6	2	3	1
851	2020-08-04 16:22	2020-08-04 16:30	0	100	467	1	2020-08-04 16:30	R_3kzjdwsP1iv7P1m	anonymous	EN	0.9		0	0		1	1	4	Don’t know enough									4	Don’t know	4	Not sure	4	5	4	4	4	7		0	0	68	1	1	2	5	6	3	3	1
852	2020-08-04 16:25	2020-08-04 16:30	0	100	272	1	2020-08-04 16:30	R_2rIpOcU0iZ52JCD	anonymous	EN	0.9		0	0		1	5									2	I don't like to see any animal or fish hurt or killed for research	4	I am not sure on this one	5	I don't know	4	2	2	7	7	7	I read the instructions	1	1	78	1	1	1	2	2	2	3	2
853	2020-08-04 16:27	2020-08-04 16:30	0	100	187	1	2020-08-04 16:30	R_1GOJ0RnwjepWaoA	anonymous	EN	0.9		0	0		1	3					1	N/A					7	N/A	4	N/A	4	4	4	4	4	7		0	0	42	1	1	2	2	1	1	3	2
854	2020-08-04 16:11	2020-08-04 16:30	0	100	1162	1	2020-08-04 16:30	R_2ve49frKOkQUbWs	anonymous	EN	0.9		0	0		1	5									7	I will support it because it would help to provide much needed data	7	So people can be inform	7	Data and research info	7	4	5	7	7	7		0	0	70	1	1	2	3	2	1	3	3
855	2020-08-04 16:26	2020-08-04 16:31	0	100	273	1	2020-08-04 16:31	R_3CJcNWuVMeoKZAC	anonymous	EN	0.9		0	0		1	3					7	To save human lives					5	To get their views	3	Everyone’s views are important	3	4	4	4	7	7	I read the instructions	1	1	55	1	1	1	4	3	3	3	1
856	2020-08-04 16:27	2020-08-04 16:31	0	100	212	1	2020-08-04 16:31	R_2Qon7JrFkdbRqq6	anonymous	EN	0.9		0	0		1	5									7	It’s a fish	2	Most would not care	2	There is always the naysayers, but we didn’t evolve by being complacent	2	3	1	7	7	1,2,5,6		0	0
857	2020-08-04 16:25	2020-08-04 16:31	0	100	337	1	2020-08-04 16:31	R_3NIdd4zBtE0az3K	anonymous	EN	0.9		0	0		1	1	2	I don't support animal testing, especially that will cause the animal pain.									5	Public opinion can inform support, but it could also complicate things.	5	Whether or not the public would support it, I suppose.	4	3	1	6	4	7	I read teh instructions	1	1	26	1	2	2	5	1	1	2	3
858	2020-08-04 16:25	2020-08-04 16:31	0	100	347	1	2020-08-04 16:31	R_pnIHDLSsbYIdh6x	anonymous	EN	0.9		0	0		1	3					1	Don’t like animals being hurt					7	It is	4	Don’t do it	7	2	3	1	1	1,2,3,4,5,6		0	0
859	2020-08-04 16:21	2020-08-04 16:31	0	100	572	1	2020-08-04 16:31	R_1GK2aKMFnFMJtp5	anonymous	EN	0.9		0	0		1	1	7	This research seems like a good way to find out new effective drugs to treat neuropathic pain.									7	To get a general understanding of the public’s opinion, so that the research can be geared towards their welfare.	7	Gaining knowledge about the public’s opinion about the research opportunities	7	7	3	7	4	7	I read the instructions	1	1	19	1	2	2	2	2	1	3	3
860	2020-08-04 16:27	2020-08-04 16:31	0	100	253	1	2020-08-04 16:31	R_3PXLcJ2sbaX46d2	anonymous	EN	0.9		0	0		1	1	4	I don't think its right									3	It's not right	1	It's not right to test on animals	1	7	7	7	1	7	M9ce	0	0	44	1	1	1	2	3	3	3	5
861	2020-08-04 16:20	2020-08-04 16:31	0	100	672	1	2020-08-04 16:31	R_2U4saYlKdatqxDo	anonymous	EN	0.9		0	0		1	5									5	The use that the fish would be used for is important. It does seem upsetting to the original male zebrafish, but it seems to me that zebrafish are not endangered.	6	It helps to have public input, not just academic.	4	It would be useful because those busy in their academic pursuits may not realize how the general public would object to the treatment of the animals used in their research. With public input, the researcher would be warned of some objections ahead of time, and could adapt, if necessary.	4	5	4	5	5	7	I read the instructions	1	1	63	1	1	1	6	6	2	3	2
862	2020-08-04 16:26	2020-08-04 16:31	0	100	320	1	2020-08-04 16:31	R_3PZEK3BTItfYWuQ	anonymous	EN	0.9		0	0		1	2			4	I do not believe in euthanizing pigs unless they are sick and there is no other cure. Although I realize the huge potential for research growth in this field.							6	If it has anything to do with the community around the study then the people have the right to know and have a say about animal based research.	4	how and why they are doing the study. The public may want peace in the mind knowing these pigs bodies are treated respectfully just as another human cadaver would be.	5	5	5	5	5	1,2,4		0	0
863	2020-08-04 16:15	2020-08-04 16:31	0	100	1005	1	2020-08-04 16:31	R_1dbqN2MsZHK2K29	anonymous	EN	0.9		0	0		1	4							1	Although monkeys scientifically do have the most similar brains as humans and it could give you the most accurate answers to your research, studying on monkeys is animal abuse and they are I believe endangered. I'm not fond of animal testing.			2	Although i am against testing on animals and consider it abuse, I feel that researchers and scientist are gking to test regardless of what the general public thinks. So i just think thay it would be a waste of time and effort if they are not going to seriously take the general public opinion into perspective.	5	Although it would be a biased group, I feel that they should survery the vegan community. I say thia because they are against eating animals, testing on animals, even wearing animals. So I feel you would get very great opinions as to why testing on animals is not a great thing to do.	5	3	5	5	5	7	I read the instructions.	1	1	23	1	1	2	2	3	3	3	4
864	2020-08-04 16:28	2020-08-04 16:32	0	100	189	1	2020-08-04 16:32	R_1M6tTrOeOzSO4vg	anonymous	EN	0.9		0	0		1	4							3	Bc I dont			6	It’s always best to get a second opinion	5	I don’t know	5	3	5	1	3	7	I read the instructions	1	0	18	1	2	1	2	2	1	3	5
865	2020-08-04 16:26	2020-08-04 16:32	0	100	320	1	2020-08-04 16:32	R_2Y9shJ5sT0ujrSz	anonymous	EN	0.9		0	0		1	4							6	If they show no signs of the disease it’s hard to hear they will still be euthanized for brain tissue but it’s also a horrible disease so finding a cure is important			4	Public is generally ill informed	1	Ethical concerns	3	4	2	4	4	7	I read the instructions	1	1	30	1	2	1	5	5	1	3	3
866	2020-08-04 16:20	2020-08-04 16:32	0	100	729	1	2020-08-04 16:32	R_2xPLkc5WKMz89Zv	anonymous	EN	0.9		0	0		1	2			4	This does seems to try help people, but thing's aren't going well							4	I see no problems	5	Some stuff will be useful, but for animals I don't know	5	6	4	4	5	7		0	0	25	2	2	2	3	2	1	2	5
867	2020-08-04 16:30	2020-08-04 16:32	0	100	115	1	2020-08-04 16:32	R_2QszqSQxT8yDoZa	anonymous	EN	0.9		0	0		1	5									7	Ifjv. Vg	7	7gfzcg yord	2	Wasryg	6	4	7	7	7	1,2,5		0	0
868	2020-08-04 16:27	2020-08-04 16:32	0	100	302	1	2020-08-04 16:32	R_2Tt4FgPfofuYGQB	anonymous	EN	0.9		0	0		1	4							7	Monkeys are the closest thing like a human. And some monkeys are nice but also turn mean.			1	I don’t feel the public needs to be in everything. People feeling get in the way of work.	1	Na	1	1	3	7	4	1		0	0
869	2020-08-04 16:27	2020-08-04 16:32	0	100	282	1	2020-08-04 16:32	R_3qWKYrQTymdqraD	anonymous	EN	0.9		0	0		1	5									6	They are harming animals.	4	Idk idc	7	Yeo	4	2	7	4	2	7	I read the instructions	1	0	20	5	1	1	1	1	3	3	2
870	2020-08-04 16:26	2020-08-04 16:32	0	100	385	1	2020-08-04 16:32	R_246gx9nRoZMFwjO	anonymous	EN	0.9		0	5		1	1	5	The research sounds horrible, but I guess it has to be done somehow.									6	University types will be biased.	3	Asking about cost effectiveness of research.	3	5	6	4	4	7	I read the instructions	1	1	63	2	1	2	5	3	2	3	1
871	2020-08-04 16:29	2020-08-04 16:32	0	100	190	1	2020-08-04 16:32	R_2ZCfT5BTy1pRwx2	anonymous	EN	0.9		0	0		1	2			1	They should not be using animals for research							6	Everyone has a different way of looking and thinking about things.	6	I would want them to look at another option for the research	6	6	4	4	4	1,3,4,5,6		0	0
872	2020-08-04 16:03	2020-08-04 16:34	0	100	1820	1	2020-08-04 16:34	R_2fg2I0SRNTdGPJk	anonymous	EN	0.9		0	0		1	1	6	Small sacrifice for science.									2	In todays social climate the public will blow this out of proportion and nothing will get done. If you don't get input first, the same may happen, but the research will be done.	4	I wouldn't.	4	2	3	4	4	7	I read the instructions	1	1	43	2	1	1	3	4	3	3	5
873	2020-08-04 16:31	2020-08-04 16:34	0	100	165	1	2020-08-04 16:34	R_3M54bGGOp92lQqV	anonymous	EN	0.9		0	0		1	1	4	Idk									4	Idk	3	Idk	4	4	3	3	3	7	I read the instructions	1	0	19	1	1	1	1	1		3	4
874	2020-08-04 16:28	2020-08-04 16:34	0	100	331	1	2020-08-04 16:34	R_De0qcb66iQC3ZC1	anonymous	EN	0.9		0	0		1	4							6	Something or somebody has to be a test.			5	...	4	...	3	5	5	3	4	7		0	0	19	2	2	1	2	2	2	1	4
875	2020-08-04 16:26	2020-08-04 16:34	0	100	501	1	2020-08-04 16:34	R_3J9nSyPkV7iXgr7	anonymous	EN	0.9		0	0		1	5									1	Not a good idea	7	People need. To know	6	I dont know	4	6	4	6	7	5		0	0
876	2020-08-04 16:24	2020-08-04 16:34	0	100	641	1	2020-08-04 16:34	R_eyA3cPXKQQDIvyF	anonymous	EN	0.9		0	0		1	1	7	For the greater good to end/reduce human suffering.									7	It's good to have input from people with no direct benefit or profit motive to gauge your ethics against.	5	To give input that balances the suffering and/or abuse of animals against treating animals as ethically as possibly while still working towards the greater good of human suffering.	5	4	3	6	4	7		0	0	42	2	2	1	3	6	1	3	2
877	2020-08-04 16:27	2020-08-04 16:34	0	100	470	1	2020-08-04 16:34	R_10YI8yTZxnLC7iM	anonymous	EN	0.9		0	0		1	2			2	I don’t think that they should be euthanized after seeing if the procedure works.							7	Because if your not honest about how you came to these ideas and test trials it could be for nothing if people refuse	5	I think that if a university plans to do these things don’t do them in secret so people have their right to decide and not be swindled or lied to.	7	6	6	4	2	7	I read the instructions	1	1	31	1	2	1	2	2	1	3	5
878	2020-08-04 16:09	2020-08-04 16:35	0	100	1560	1	2020-08-04 16:35	R_22QBxWapkR70dV6	anonymous	EN	0.9		0	0		1	4							6	Do have few reservations as to ethical treatment of the monkeys.However if this is the absolute only way to be accurate in finding a cure for this disease through genetic considerations and how closely it mirrors human beings then I believe it is the right course of action to pursue.			7	Having diverse opinions from the public may help you gather different points of view in order to either revise, add to, or enhance your decisions. Probably using only appropriate information only would obtain better results.	7	Some useful input would be concerning ethical treatment of the animals. Also imput about genetic research and issues. In addition the broad structure and rules of testing, study, and findings you expect to reach or to discover if possible.	7	4	7	5	7	7	I read the instructions	1	1	66	2	2	1	5	1	1	3	3
879	2020-08-04 16:30	2020-08-04 16:35	0	100	287	1	2020-08-04 16:35	R_3h5vGAQuDP6zfdc	anonymous	EN	0.9		0	0		1	4							4	Got to do what you need to do			4	They will do what the want to	4	I'm not sure I don't know much about this	7	7	7	4	4	7		0	0	47	1	1	1	1	1	3	3	5
880	2020-08-04 16:28	2020-08-04 16:35	0	100	413	1	2020-08-04 16:35	R_2uJxQGoHODjvweJ	anonymous	EN	0.9		0	0		1	5									1	Animals have a life and a say so to what happens to them.	3	Just my preference	4	My preference	4	4	4	1	1	7	I read the instructions	1	1	18	1	2	1	2	1	1	3	2
881	2020-08-04 16:28	2020-08-04 16:35	0	100	441	1	2020-08-04 16:35	R_1jk2IyQFuJVTmhl	anonymous	EN	0.9		0	0		1	2			4	I don't know more information about the study besides what is stated							5	New studies are important.	5	As long as its harmful and safe!	2	2	6	5	5	7		0	0	29	1	1	2	2	4	1	3	1
882	2020-08-04 16:28	2020-08-04 16:36	0	100	430	1	2020-08-04 16:36	R_x4wpGwhHJ9SKavT	anonymous	EN	0.9		0	105		1	3					4	because it will help some one...					4	for research purpose	7	to learn	7	7	4	4	4	3		0	0
883	2020-08-04 16:33	2020-08-04 16:36	0	100	180	1	2020-08-04 16:36	R_73a6ogU9xzUlDj3	anonymous	EN	0.9		0	0		1	3					4	It’s animal cruelty					4	I’m not entirely sure	5	If it’s safe or not	4	5	4	1	4	7	I read the instructions	1	1	21	1	2	1	3	4	3	3	5
884	2020-08-04 16:29	2020-08-04 16:36	0	100	417	1	2020-08-04 16:36	R_2D7bV3F15pEydQO	anonymous	EN	0.9		0	0		1	5									5	New treatments can only come from research.	6	Because some people will disagree with research methods.	4	People that have been affected by Skin cancer will ever more likely to agree that this type of research is necessary.	5	4	4	7	4	7	I read the instructions	1	1	68	1	1	2	4	6	3	3	3
885	2020-08-04 16:25	2020-08-04 16:36	0	100	671	1	2020-08-04 16:36	R_3m2BJ0gHhlLIMJz	anonymous	EN	0.9		0	0		1	4							7	Better to test monkeys than humans			1	Research should just be done. We don’t need committees	7	None	1	1	1	7	7	1,2,3,4,5,6		0	0
886	2020-08-04 16:32	2020-08-04 16:36	0	100	238	1	2020-08-04 16:36	R_3nGYgSakIrzR8Dq	anonymous	EN	0.9		0	0		1	1	7	My mother is in a tremendous amount of pain every single day. I would support any kind of research in order to provide relief to people like my mother									7	I guess it would be important to get other people's opinions because they might seem to think this is cruel to the animals even though it would helpI guess it would be important to get other people's opinions because they might seem to think this is cruel to the animals even though it would help people	7	Perhaps somebody could come up with some sort of alternative that wouldn't hurt an animal	1	1	7	7	4	1,2,7	Mice	0	0
887	2020-08-04 16:33	2020-08-04 16:36	0	100	187	1	2020-08-04 16:36	R_2RaizPVDfApsfGc	anonymous	EN	0.7		0	0		1	5									1	Animal testing is wrong.	4	Idk	4	Idk	4	4	4	4	4	7	I read the instructions	1	0	24	2	2	1	2	3	3	3	5
888	2020-08-04 16:28	2020-08-04 16:37	0	100	508	1	2020-08-04 16:37	R_sBtd2tiJRetlPz3	anonymous	EN	0.9		0	0		1	2			5	i do think it is a great idea, because pigs do have some of the same organs like us. i feel as long as the pigs arent being hurt its okay, but if cruelty is in the picture then i dont agree.							7	because the public should have a say in these types of things, because it can benefit them	3	if the public agrees then you can do this animal based research and find out how to make the public live longer.	7	4	7	5	4	7	i read the instructions	1	1	19	1	2	1	3	1	1	3	3
889	2020-08-04 16:32	2020-08-04 16:37	0	100	252	1	2020-08-04 16:37	R_WiyXjF9YCrHKUxP	anonymous	EN	0.9		0	0		1	3					4	I'm kinda torn with supporting and not supporting					4	This should be decided from all	4	Depending on what the exact testing is	5	5	4	4	4	7		0	0	40	1	1	1	4	3	2	3	2
890	2020-08-04 16:36	2020-08-04 16:37	0	100	75	1	2020-08-04 16:37	R_10GzKwXQ7xG2tAK	anonymous	EN	0.9		0	0		1	2			4	I’m not sure							4	Bc idk	4	Terrible	4	4	4	4	4	1,2,3,4,5,6		0	0
891	2020-08-04 16:34	2020-08-04 16:37	0	100	198	1	2020-08-04 16:37	R_3lGsLoMtyvVpnOW	anonymous	EN	0.9		0	0		1	2			2	Killing animals for humans benefit is wrong							6	Animals lives are important	6	Nothing	6	6	6	4	2	7	I read the instructions	1	1	45	1	2	1	4	4		1	3
892	2020-08-04 16:34	2020-08-04 16:37	0	100	219	1	2020-08-04 16:37	R_z9hx8frIqPkuFqh	anonymous	EN	0.9		0	0		1	5									4	helpful for humans but harmful to animals	7	should have public awareness and feedback to determine if still viable	7	listing of all pros and cons and possible alternatives	6	6	4	6	4	7	I read the instructions	1	1	68	1	1	2	4	7	2	3	2
893	2020-08-04 16:31	2020-08-04 16:37	0	100	402	1	2020-08-04 16:37	R_3pifismf6QzSzd1	anonymous	EN	0.9		0	0		1	5									1	IT IS A TERRIBLE CONCEPT, AND ALTHOUGH I DO UNDERSTAND THE NEED FOR TESTING, THIS IS NOT HUMANE - TO DELIBERATELY CAUSE AN ISSUE AND THEN LOOK FOR THE RESULT OF TESTING ON ANIMALS.	5	THERE SHOULD BE A CONCERN FOR AND BY THE PUBLIC TO KNOW AND TO UNDERSTAND SCIENCE, TESTING, AND WAYS TESTS ARE APPLIED AND USED.	5	THE PUBLIC HAS BEEN LEFT IN THE DARK TOO LONG.	4	6	2	4	4	7		0	0	69	1	2	1	5	1	3	3	2
894	2020-08-04 16:32	2020-08-04 16:37	0	100	304	1	2020-08-04 16:37	R_AvM769TAD9QIuLn	anonymous	EN	0.9		0	0		1	1	4	It makes me sad that we have to hurt the mice, but then I know its a great way to learn about the effects of the medicine.									7	I think its smart and responsible for them to get an input on an outsiders view. To keep them in check.	6	different ideas, different view points	6	4	5	4	4	7	I read the instructions	1	1	34	1	1	1	3	6	3	3	2
895	2020-08-04 16:28	2020-08-04 16:37	0	100	590	1	2020-08-04 16:37	R_UuORK817ASr5Oi5	anonymous	EN	0.9		0	0		1	1	7	To certain extent, this will determine how this drugs affect human									5	It is important to gather people's opinions	7	Useful input will be the genuine response by the public	5	4	1	3	4	7	I read the instructions	1	1	40	2	1	1	6	7	1	3	2
896	2020-08-04 16:31	2020-08-04 16:38	0	100	398	1	2020-08-04 16:38	R_3oZbTHyhIUQIokH	anonymous	EN	0.9		0	0		1	2			7	chance to prolong human life							2	they are usually misinformed	2	there is none	2	4	2	4	4	7	I read the instructions	1	1	69	2	2	2	3	1	1	3	4
897	2020-08-04 16:30	2020-08-04 16:38	0	100	427	1	2020-08-04 16:38	R_3P7DsTYVPrrNdrD	anonymous	EN	0.9		0	0		1	3					4	I don't mind using mice for important research but I don't like animals being used for these things.					4	I think it is useful if people want to respond.	5	I think it's very important for people to respond when they feel strongly about the subject.	6	6	4	4	5	7	I read the instructions	1	1	58	1	2	2	3	1	2	1	4
898	2020-08-04 16:35	2020-08-04 16:38	0	100	162	1	2020-08-04 16:38	R_29gpjdu7rygB78O	anonymous	EN	0.9		0	0		1	3					1	No animal should be used for research					7	Transparency	7	Transparency needs to occur	7	7	4	2	3	1,2,3,4,5,6		0	0
899	2020-08-04 16:34	2020-08-04 16:38	0	100	233	1	2020-08-04 16:38	R_1PXlRnsPai8qTh7	anonymous	EN	0.9		0	0		1	4							1	I do not believe in experimenting with animals			5	The people should have a say as to what's going on in thethe people should have a say as to what's going on in the United States	3	I think everyone has to voice their own opinion if they are interested	3	3	5	4	4	1		0	0
900	2020-08-04 16:36	2020-08-04 16:38	0	100	121	1	2020-08-04 16:38	R_20Tcoxti5XJZheO	anonymous	EN	0.9		0	0		1	1	4	I'm not sure because it depends on how much pain it causes.									6	Because the power is in the people.	5	Opinions on if research is worth it or harmful or helpful.	5	6	4	6	4	7	I read the instructions	1	1	30	2	2	1	5	5	1	3	3
901	2020-08-04 16:35	2020-08-04 16:38	0	100	197	1	2020-08-04 16:38	R_RqOxzcpzNtvIRJ7	anonymous	EN	0.9		0	0		1	2			4	without pain							5	being more transparent	5	public support or opposition	6	5	5	4	4	7	I read the instructions	1	1	53	1	1	1	1	4	2	3	4
902	2020-08-04 16:35	2020-08-04 16:39	0	100	188	1	2020-08-04 16:39	R_6LQUKf3ovXCASVH	anonymous	EN	0.9		0	0		1	4							1	Unethical.			7	Non biased opinion.	6	Unbiased input. University can show that they care about public opinion and reputation.	7	7	7	4	4	1,2,3,4,5,6		0	0
903	2020-08-04 16:37	2020-08-04 16:39	0	100	124	1	2020-08-04 16:39	R_1pKdSXOzxzuOILi	anonymous	EN	0.9		0	0		1	4							7	I dont feel participating			7	No comment	5	No commemt	5	6	6	5	5	1,2,3,4,5,6		0	0
904	2020-08-04 16:34	2020-08-04 16:39	0	100	321	1	2020-08-04 16:39	R_1gkjRaTGjblqm87	anonymous	EN	0.9		0	0		1	4							1	it is inhuman			7	variation is the spices of life.	7	The right thing to do if it will be beneficial to others.	7	7	7	7	7	1,5		0	0
905	2020-08-04 16:37	2020-08-04 16:39	0	100	119	1	2020-08-04 16:39	R_2z5Rzvb9bM9XOAq	anonymous	EN	0.9		0	0		1	1	4	Unsure									4	Unsure	4	Unsure	4	4	4	4	4	1		0	0
906	2020-08-04 16:22	2020-08-04 16:39	0	100	1025	1	2020-08-04 16:39	R_yJAOlPqxeazfvDb	anonymous	EN	0.9		0	0		1	4							7	Parkinson's affects many people, worldwide. The disease itself is rather debilitating. The drugs used to treat Parkinson's have awful side effects. The only way we can learn more about the disease and how the medications affect the patients, is by doing research. It has been shown that monkeys are the most similar to humans.			4	It is important for research to continue, regardless of the public's opinion. There are many people who do not support animal research because they believe that it is animal cruelty. But I ask them, "how are we supposed to learn about drugs and disease, if we have no way to study them?"	1	The only useful input from the broader public would be a vote of support and advocacy for the proposal.	1	1	3	4	5	7	I read the instructions	1	1	42	1	1	1	6	7	3	3	2
907	2020-08-04 16:36	2020-08-04 16:39	0	100	208	1	2020-08-04 16:39	R_BK9zB0yR1eelzQl	anonymous	EN	0.9		0	0		1	3					7	important research					7	their needs would be affected	5	their descrimanated opinions	6	6	5	6	7	1		0	0
908	2020-08-04 16:31	2020-08-04 16:39	0	100	484	1	2020-08-04 16:39	R_24kIUptmSyK8C09	anonymous	EN	0.9		0	0		1	4							2	I would not support this research because its animals animals as an experiment.			5	I feel as though the public opinions should matter	6	They should have different opinions from the community and public around.	5	5	5	4	2	7	I read the instructions	1	1	22	1	1	2	2	1	1	3	2
909	2020-08-04 16:38	2020-08-04 16:39	0	100	107	1	2020-08-04 16:39	R_1exkH1pcFL6xJAb	anonymous	EN	0.9		0	0		1	2			1	None							4	None	4	None	7	4	1	1	6	4		0	0
910	2020-08-04 16:36	2020-08-04 16:39	0	100	225	1	2020-08-04 16:39	R_O8UI40RQhEuVvQ5	anonymous	EN	0.9		0	0		1	2			7	Because the advancement of society is more important than a PIG.							7	Because public opinion is important for insight!	7	Testing on animals can provide safer insight for human.	7	7	7	7	7	7	I read the instructions	1	1	18	1	2	2	3	4	2	3	3
911	2020-08-04 16:36	2020-08-04 16:40	0	100	228	1	2020-08-04 16:40	R_vZcPwajNWR1QSMF	anonymous	EN	0.9		0	0		1	5									4	It makes sense to use animals for research for the benefit of humans, but the thought of hurting animals seems so cruel and makes me sad.	5	There are quite a few different types of people	4	Some people may be able to help with the research without using the animals	6	6	5	5	4	7	I read the instructions	1	1	37	1	1	1	4	3	2	3	5
912	2020-08-04 16:37	2020-08-04 16:40	0	100	169	1	2020-08-04 16:40	R_tMNZ4yusLyJhNbX	anonymous	EN	0.9		0	0		1	1	1	That’s animal cruelty									7	To gain more knowledge	7	Nothing	1	1	1	3	1	7	I read the instructions	1	1	25	1	2	1	5	3	1	3	2
913	2020-08-04 16:37	2020-08-04 16:40	0	100	160	1	2020-08-04 16:40	R_3JaQQMECjjxeEsp	anonymous	EN	0.9		0	0		1	4							4	Don't know			7	Don't know	7	Because	7	7	7	7	7	1		0	0
914	2020-08-04 16:34	2020-08-04 16:40	0	100	361	1	2020-08-04 16:40	R_1ODmx52BYNatadr	anonymous	EN	0.9		0	0		1	1	7	As long as the research is not done on me...									1	The public doesn't know what's needed for this research	1	Broader public doesn't care about the research, just the result	1	1	1	5	4	7	I read the instructions	1	1	44	1	1	2	5	3	1	3	2
915	2020-08-04 16:37	2020-08-04 16:40	0	100	169	1	2020-08-04 16:40	R_1rB6F5v6EgcRkWd	anonymous	EN	0.9		0	0		1	3					1	Animal cruelty freee					2	I don’t know	4	I don’t know	7	5	7	1	1	7	I read the instructions	1	1	22	1	2	1	4	1	1	3	4
916	2020-08-04 16:38	2020-08-04 16:40	0	100	133	1	2020-08-04 16:40	R_1MYb9QAwvtQxKtO	anonymous	EN	0.9		0	0		1	1	7	It helps with clinical trials and with the newest meds.									4	So everyone can be on the same page.	7	I would tell the honest truth	5	7	4	7	7	1,4,5		0	0
917	2020-08-04 16:30	2020-08-04 16:40	0	100	612	1	2020-08-04 16:40	R_1o6HQRVbvx8uKfc	anonymous	EN	0.9		0	0		1	5									4	It doesn’t seem bad	7	You should ask questions	7	You should ask questions	7	7	7	7	7	7	I read the instructions	1	0	40	1	2	1	6	7	1	3	3
918	2020-08-04 16:34	2020-08-04 16:40	0	100	384	1	2020-08-04 16:40	R_3prGBumTjSPhON6	anonymous	EN	0.9		0	0		1	3					4	I am in mice but iam not with dogs money or any other animals					7	Be auce these are animal’s	7	You are using animals for research even being mice can’t stand them a lot of Americans like me but when it’s other animals people care	7	7	7	1	1	7		0	0	62	1	1	1	2	4	1	2	2
919	2020-08-04 16:34	2020-08-04 16:40	0	100	401	1	2020-08-04 16:40	R_1OHPIrvvaWmbc2T	anonymous	EN	0.9		0	20		1	3					4	Mice should be experimented on but in better studies					5	Everyone has a skewed opinion because of the pandemic I believe	2	More research and funding but also bring awareness to the public	6	7	7	1	1	7		0	0	31	6	2	1	1	1	2	3	3
920	2020-08-04 16:36	2020-08-04 16:41	0	100	260	1	2020-08-04 16:41	R_3jeSvXG9d2aqF5d	anonymous	EN	0.9		0	0		1	4							3	Even though Parkinson's is believed to be a congenital disease (and my husband's father had Parkinson's), don't believe ANY living creature should be subjected to what constitutes torture.			6	Everyone has an opinion...and they're usually all different.	4	The more the merrier...except, of course, for the monkeys.	6	3	1	4	4	7	I read the instructions	1	1	71	1	2	2	4	3	1	3	2
921	2020-08-04 16:39	2020-08-04 16:41	0	100	104	1	2020-08-04 16:41	R_1Nq6rpH5urrLvx6	anonymous	EN	0.9		0	0		1	3					6	I do because it makes 100 percent sense					4	Because it is	7	Because it’s a good thing	2	5	3	5	7	1,2,3,5		0	0
922	2020-08-04 16:38	2020-08-04 16:41	0	100	207	1	2020-08-04 16:41	R_2CfyoOCWLrPnjSN	anonymous	EN	0.9		0	0		1	4							4	Idk			7	Idk	3	Idek	1	6	3	7	3	7	I read the instructions	1	0	21	1	2	1	3	4	1	2	5
923	2020-08-04 16:37	2020-08-04 16:41	0	100	279	1	2020-08-04 16:41	R_sEYvzeskn1lcw9P	anonymous	EN	0.9		0	0		1	1	6	If using mice can help improve the life of humans then yes I support it									4	It’s always important to get the opinions of the public	1	The broader public might have ideas or suggestions that haven’t been thought of.	2	1	5	6	4	7	I read the instructions	1	1	45	1	1	2	6	6	2	3	1
924	2020-08-04 16:34	2020-08-04 16:42	0	100	460	1	2020-08-04 16:42	R_3kGSmhJPVK06EeW	anonymous	EN	0.9		0	0		1	5									1	I do not support purposely making anything living sick especially when they cannot voice their own minds. There are plenty of humans out there that I'm sure would participate for money or hell why not test on prisoners?	7	I think we have a right to know just exactly who is testing on animals so we can boycott their stuff.	5	I am sure the public would have great ideas on how to test drugs without using helpless animals!! That's just mean!	1	7	7	5	1	7	I read the instructions	1	1	44	1	1	1	2	4	1	1	2
925	2020-08-04 16:35	2020-08-04 16:42	0	100	444	1	2020-08-04 16:42	R_1cT9eupS19wneCN	anonymous	EN	0.9		0	0		1	5									7	Testing to treat cancer for cure	7	To get understanding if public	6	Cure for animals also	7	7	5	5	5	7		0	0	62	1	1	2	5	7	2	3	1
926	2020-08-04 16:35	2020-08-04 16:42	0	100	427	1	2020-08-04 16:42	R_rdKlqHc1KOo2BUt	anonymous	EN	0.9		0	0		1	2			4	if it saves human lifes it is good							4	it is a good idea for new ideas	4	i like to learn about new things	5	4	5	4	4	7	I read the instructions	1	1	42	1	1	1	3	2	2	3	1
927	2020-08-04 16:37	2020-08-04 16:42	0	100	302	1	2020-08-04 16:42	R_1rBaidIPRObVKDF	anonymous	EN	0.9		0	0		1	1	4	i dont know									4	dont know	4	i have no ideal	4	4	4	4	4	7	I read the instructions	1	0	60	1	1	1	1	1	2	3	1
928	2020-08-04 16:34	2020-08-04 16:42	0	100	465	1	2020-08-04 16:42	R_3qajfWVEF2D0nBH	anonymous	EN	0.9		0	0		1	5									7	Assists in helping to develop treatments for human cancer patients	6	Get input from those removed from the academic/research world that might have a pre disposal to only look at things through 1 viewpoint vs. multiple.	5	helping to determine if the benefits are worth the risk.	7	4	5	5	4	7	I read the instructions	1	1	46	2	1	2	5	6	2	3	2
929	2020-08-04 16:37	2020-08-04 16:42	0	100	293	1	2020-08-04 16:42	R_2vjhhUO07sbzWLC	anonymous	EN	0.9		0	0		1	3					7	Seems important to further discourage nicotine use during pregnancy. Ie the potential benefits outweigh the negatives .					7	It’s important to receive feedback from laymen about ethics concerns; otherwise you’re in a feedback loop re: ethics.	7	Whether they think it is necessary. For example, some might believe that because we already know smoking during pregnancy is harmful, that we don’t need to know the details of why, that research is unnecessary in this instance because that knowledge is mainstream already.	4	7	6	4	4	7	I read the instructions.	1	1	26	1	2	1	4	1	2	3	4
930	2020-08-04 16:38	2020-08-04 16:42	0	100	249	1	2020-08-04 16:42	R_1H05H4aSaQ7HWGA	anonymous	EN	0.9		0	0		1	2			7	I wanted to say my opinion							7	They have good experiences	7	Public will give you genuine feedback based on their experiences	7	7	7	7	7	1		0	0
931	2020-08-04 16:41	2020-08-04 16:43	0	100	120	1	2020-08-04 16:43	R_2Ebl9F3LQufy843	anonymous	EN	0.9		0	0		1	5									4	I just dont like it much	2	Because just no simply no	2	Its nice i guess its very hopeful	2	1	1	6	7	7	I read the instructions	1	1	22	2	2	1	5	4	1	3	2
932	2020-08-04 16:35	2020-08-04 16:43	0	100	442	1	2020-08-04 16:43	R_273vSzAiudzrjII	anonymous	EN	0.9		0	0		1	4							1	I don’t support this research because it has side effects that affect the monkeys.			7	It is important because people should have the opportunity to have an input.	7	Something that I would consider to be useful input from the broader public is for them to give cons and pros on the research being done on animals.	5	7	7	4	4	7	I read the instructions	1	1	21	1	2	1	3	3	1	3	3
933	2020-08-04 16:42	2020-08-04 16:43	0	100	69	1	2020-08-04 16:43	R_1jWi2h3lx2i3nj3	anonymous	EN	0.7		0	0		1	2			4	Ndndns ajsjNis mNsia. Sisbanz sks NZz Iz njz s Jd. sba							4	Nsosbsos sozbais suis s s sisha. Isvais a ais Is a a	4	Jajsnsks aizvaibsia sis s. Ksbsksbsid s sks aibs sus s shsks wjs. Skja akansks sis aisbsniza vsis.	4	4	4	4	4	2,3,4,6		0	0
934	2020-08-04 16:40	2020-08-04 16:43	0	100	196	1	2020-08-04 16:43	R_1n3c3AOKwgjRcVR	anonymous	EN	0.9		0	0		1	5									7	It may harm the fish but does not ultimately kill them, and there is more research done on skin cancer.	7	Need add much opinion as possible.	1	Input on well-being of the animal.	7	7	7	7	4	7	I read the instructions	1	1	19	1	2	1	3	5	2	3	3
935	2020-08-04 16:19	2020-08-04 16:44	0	100	1456	1	2020-08-04 16:44	R_1QyZK5gm9Io6Gfv	anonymous	EN	0.9		0	0		1	3					7	Yes because it give more information on what happens when women smoke					7	More opinions are very useful	7	More information on the study is helpful	7	4	4	1	4	1,2		0	0
936	2020-08-04 16:41	2020-08-04 16:44	0	100	146	1	2020-08-04 16:44	R_2tywCKVKaNyPKje	anonymous	EN	0.9		0	0		1	2			4	Im indifferent I suppose.							7	the general public is what things will benefit so may as well ask them	3	opinion from the common person will help influence what type of help we need and what needs to be done	7	7	5	5	4	7	O read the imstructions	1	1	29	1	2	1	4	4	3	3	3
937	2020-08-04 16:42	2020-08-04 16:44	0	100	133	1	2020-08-04 16:44	R_3qdjt2SxMwbemoC	anonymous	EN	0.9		0	0		1	4							4	not sure			4	not sure	4	not sure	5	4	4	4	4	7		0	0	36	2	2	1	3	3	2	3	4
938	2020-08-04 16:43	2020-08-04 16:44	0	100	86	1	2020-08-04 16:44	R_1g7QlYzb4awidg8	anonymous	EN	0.9		0	0		1	1	7	Just because									7	Just because	7	Just because	7	7	7	7	7	7		0	0	24	1	2	1	5	5	3	3	3
939	2020-08-04 16:42	2020-08-04 16:44	0	100	114	1	2020-08-04 16:44	R_2ZNNHy5ceOqi3NT	anonymous	EN	0.9		0	0		1	3					7	What would be the other options. These mice are bread specifically for that purpose and probably cannot survive in the wild					4	Who cares that much about it ?	4	How they’re treated and the outcomes	4	4	4	4	4	4		0	0
940	2020-08-04 16:42	2020-08-04 16:44	0	100	129	1	2020-08-04 16:44	R_1OPNIHEo7V1pBjO	anonymous	EN	0.9		0	0		1	5									1	Using animals is terrible	7	Need to know what’s going on	4	Yuh	7	7	7	4	1	1,2,3,4,5,6		0	0
941	2020-08-04 16:38	2020-08-04 16:44	0	100	350	1	2020-08-04 16:44	R_puTYHYP21Z3zRkd	anonymous	EN	0.7		0	0		1	5									4	Cause we need to study on something but can’t study on human	7	Cause it’s self explanatory	5	For research	4	4	4	7	7	7	Monkey	0	0	18	2	2	1	4	2	3	3	5
942	2020-08-04 16:32	2020-08-04 16:44	0	100	751	1	2020-08-04 16:44	R_qC2QQlkcSLFyuEF	anonymous	EN	0.9		0	0		1	5									7	it is for creating a cure for humans	3	peta would cause trouble for the program	4	peta would be against any research with animals	3	3	4	4	4	7	i read the instructions	1	1	71	2	2	2	3	4	3	3	1
943	2020-08-04 16:39	2020-08-04 16:44	0	100	338	1	2020-08-04 16:44	R_33pDFygaDhEqshD	anonymous	EN	0.9		0	0		1	3					6	I would only support this if the animals were treated humanely.					7	People want to know what is going on. Studies need accountability.	4	Oversight	5	5	1	4	4	1		0	0
944	2020-08-04 16:40	2020-08-04 16:44	0	100	239	1	2020-08-04 16:44	R_2CU2zQ7JkYhvFyd	anonymous	EN	0.9		0	5		1	3					5	yes im willing to suport the reserch					5	because this is the boudery of each country	5	yes i would consider frkm broader public	5	4	4	5	5	7	i read the instructions	1	0	39	1	1	2	5	4	1	3	3
945	2020-08-04 16:42	2020-08-04 16:45	0	100	173	1	2020-08-04 16:45	R_3epRvRHiD2FpoAh	anonymous	EN	0.9		0	0		1	4							4	I wouldn’t be willing to support because I don’t want animals to be endangered.			7	It’s important because animals shouldn’t be put into danger especially since they are going extinct	4	Some useful inputs can be finding a vaccine for a virus	3	3	5	4	2	1,2,3		0	0
946	2020-08-04 16:39	2020-08-04 16:45	0	100	306	1	2020-08-04 16:45	R_2EuUfisBZuNS0R1	anonymous	EN	0.9		0	10		1	1	6	I honestly do not care.									5	Just to see if people are accepting of the methods. Damage control.	4	In my opinion, the public doesn’t have much of an idea on planned animal-based research. Thus, their input probably isn’t that informed.	4	3	5	7	6	1,2,3,4,5,6		0	0
947	2020-08-04 16:42	2020-08-04 16:45	0	100	156	1	2020-08-04 16:45	R_1EhaCQvTYNe7Ffa	anonymous	EN	0.9		0	0		1	3					5	needed research					5	input is valuable	5	input is important	5	5	6	5	4	7	I read the instructions	1	1	35	1	2	1	4	6	2	3	2
948	2020-08-04 16:36	2020-08-04 16:45	0	100	515	1	2020-08-04 16:45	R_2fuJompEHM7pMXo	anonymous	EN	0.9		0	0		1	3					4	I guess it is for a good cause, but hate to harm mice or any animals for research.					6	I think it is important to get opinions from everyone, not just a select few.	5	I would like to see input from people who work with animals...animal shelters.	4	4	4	4	4	7	I read the instructions.	1	1	63	1	2	1	3	4	1	3	2
949	2020-08-04 16:42	2020-08-04 16:45	0	100	143	1	2020-08-04 16:45	R_1OPm23HbpbeEij2	anonymous	EN	0.7		0	0		1	2			4	I think that testing for transplants is extremely importatnt							4	To get more feedback	4	Why they support or don't support the proposed research	4	4	4	1	4	1,2,3,4,5,6		0	0
950	2020-08-04 16:43	2020-08-04 16:45	0	100	100	1	2020-08-04 16:45	R_OpcjbZbcQyJLgS5	anonymous	EN	0.9		0	0		1	2			1	It’s I methicillin							1	I don’t know	2	None	7	5	3	2	3	1		0	0
951	2020-08-04 16:38	2020-08-04 16:45	0	100	423	1	2020-08-04 16:45	R_3qmRMlxnvMJW1V4	anonymous	EN	0.9		0	0		1	4							1	i am not an animal activist but think there must be a better way to find a drug then killing monkeys			7	i think people should know what is going on in their lands	5	at the least they would have input in what is going on	7	7	7	7	4	7	i read the instructions	1	1	76	1	1	2	2	5	2	3	1
952	2020-08-04 16:42	2020-08-04 16:45	0	100	187	1	2020-08-04 16:45	R_1QxYaAYlf8M309a	anonymous	EN	0.9		0	10		1	1	6	As long as they aren’t killed I think it’s ok									4	Outside input isn’t always necessary	4	It wouldn’t be useful at all everybody is an idiot	2	3	2	2	4	7	I read the instructions	1	1	22	2	2	1	3	2
953	2020-08-04 16:40	2020-08-04 16:45	0	100	322	1	2020-08-04 16:45	R_3nPGTAS9DiIsVum	anonymous	EN	0.9		0	0		1	5									4	Neváis I don’t know to much of this topic	4	Everything is ok	7	I love animals , I can not think in made damage to them	5	6	1	1	1	1,4,6		0	0
954	2020-08-04 16:40	2020-08-04 16:45	0	100	285	1	2020-08-04 16:45	R_1hDUcHVlij1F09c	anonymous	EN	0.9		0	0		1	4							7	Monkey is the closest relative to human and will help push this research forward.			1	The broader public might not understand the importance of the research and therefore is not necessary to insert their input for it	4	I think input from broader public regarding how animals were treated	1	4	1	4	4	1,2,3,4,5,6		0	0
955	2020-08-04 16:41	2020-08-04 16:45	0	100	228	1	2020-08-04 16:45	R_vDiq6lKcgRitwhX	anonymous	EN	0.9		0	0		1	1	1	People should be the test subjects, not animals									7	Animals should not be test subjects	7	I think people could have great ideas to other testing ways other than testing on animals. It’s horrible	7	7	6	1	1	7	I read the instructions	1	1	31	1	2	1	3	5	2	2	3
956	2020-08-04 16:39	2020-08-04 16:45	0	100	350	1	2020-08-04 16:45	R_2qwtwBrRbjOlxio	anonymous	EN	0.9		0	5		1	5									7	necessary research	3	not really harming the fish	1	Not important enough to involve the public	2	1	1	2	2	7	I read the instructions	1	1	77	2	1	1	4	2	2	3	1
957	2020-08-04 16:43	2020-08-04 16:45	0	100	114	1	2020-08-04 16:45	R_1j9DAiSgzNOKL6a	anonymous	EN	0.9		0	0		1	5									4	Honestly idk	7	because it involves animals	4	honestly idk	2	4	3	7	5	1,2		0	0
958	2020-08-04 16:37	2020-08-04 16:46	0	100	546	1	2020-08-04 16:46	R_3Gpn4qcfjogLLRv	anonymous	EN	0.9		0	0		1	5									7	This is a worthwhile endeavor in the study of skin cancer.	7	The greater the opinion base the more that can be learned.	7	The publics honest uncensored opinions.	7	7	1	7	7	7	I read the instructions	1	1	66	1	1	1	4	5	2	3	3
959	2020-08-04 16:43	2020-08-04 16:46	0	100	218	1	2020-08-04 16:46	R_1hFt4OfaAUyJAyL	anonymous	EN	0.9		0	5		1	3					1	I don't support any animal testing first, for the animal but also just because it works on a mouse does not mean that it will work on humans					7	The poor animals need to be protected	4	a real insightful answer	7	7	1	1	1	1,2,3,4,5,6		0	0
960	2020-08-04 16:41	2020-08-04 16:46	0	100	309	1	2020-08-04 16:46	R_3LXQT73P0NPMgtH	anonymous	EN	0.9		0	0		1	3					5	It helps human being					2	If it is necessary	3	To help people to understand more	2	2	6	6	6	4,6		0	0
961	2020-08-04 16:40	2020-08-04 16:46	0	100	408	1	2020-08-04 16:46	R_2CfV4oIrqaEvytU	anonymous	EN	0.9		0	0		1	3					4	Got a good time with my mama I love y’all too bye bitch was the way I got to you see ya					6	Cuz	4	Hey I’m gonna was your gonna was	4	4	5	4	4	7	I read the instructions	1	0	45	1	1	1	5	4	1	3	4
962	2020-08-04 16:39	2020-08-04 16:46	0	100	435	1	2020-08-04 16:46	R_2afy7QhJQitCOMV	anonymous	EN	0.9		0	5		1	2			1	they shouldn't use pigs to experiment on							7	it's very important	1	they won't	1	1	1	4	4	1		0	0
963	2020-08-04 16:45	2020-08-04 16:47	0	100	102	1	2020-08-04 16:47	R_29iar3MT4gYg8yr	anonymous	EN	0.9		0	0		1	2			7	Bc I just wouldn’t							7	Its very important	1	Idk frfr	1	7	7	2	6	4		0	0
964	2020-08-04 16:38	2020-08-04 16:47	0	100	536	1	2020-08-04 16:47	R_246FwtcTrNVHcoW	anonymous	EN	0.9		0	0		1	5									1	I don’t want animals hurt.	5	To see how people feel about this kind of research.	5	To know people do t want that kind of testing.	5	4	6	1	4	7		0	0	56	1	1	1	4	6	2	3	1
965	2020-08-04 16:38	2020-08-04 16:47	0	100	493	1	2020-08-04 16:47	R_6SG6PMH7JLSzPmF	anonymous	EN	0.9		0	0		1	4							6	if it can help people with this disease i don’t see a problem			2	most people aren’t scientists and may not understand all the issues	3	i don’t see any	2	2	2	4	6	7	I read the instructions	1	1	50	1	1	2	6	1	1	3	1
966	2020-08-04 16:41	2020-08-04 16:47	0	100	345	1	2020-08-04 16:47	R_4IWdctYU7JFrYnn	anonymous	EN	0.9		0	0		1	1	7	Mice are expendable.									1	They will probably not even understand the ramifications of the study.	1	A survey would be good.	2	1	2	7	4	7	I read the instructions.	1	1	43	1	1	1	6	6	2	3	2
967	2020-08-04 16:46	2020-08-04 16:47	0	100	77	1	2020-08-04 16:47	R_27j3sXqRpll2vDr	anonymous	EN	0.9		0	0		1	1	5	It’s fine									4	Only Smart people	1	I don’t know	4	4	4	4	3	7	I read the instructions	1	1	22	1	2	2	5	3	2	3	3
968	2020-08-04 16:45	2020-08-04 16:47	0	100	103	1	2020-08-04 16:47	R_2Yz7qQIb4BT3XvK	anonymous	EN	0.9		0	0		1	4							1	No			4	Don’t care	4	Something else	3	3	1	1	1	1		0	0
969	2020-08-04 16:41	2020-08-04 16:47	0	100	336	1	2020-08-04 16:47	R_1BWxwqfV8Gku6dm	anonymous	EN	0.9		0	0		1	2			4	I don’t know whether it is correct or not.							7	To know what people think and lets to know more things which are not known	7	Not clear about this	4	4	5	7	7	7	I read the instructions	1	1	30	1	2	2	5	1	1	1	3
970	2020-08-04 16:25	2020-08-04 16:47	0	100	1346	1	2020-08-04 16:47	R_pcl7lcuEAuU1YQN	anonymous	EN	0.9		0	0		1	4							1	Money’s are beings and have feelings like human beings, therefore, it is a criminal to use them as test subject.			7	No ways, those animals have life like you and I.	7	Maybe, however, with advanced technology no need to kill any beings.	7	4	1	1	1	7	I read the instructions	1	1	70	2	1	2	6	3	2	2	3
971	2020-08-04 16:41	2020-08-04 16:48	0	100	394	1	2020-08-04 16:48	R_OfBTm0z9753N6NP	anonymous	EN	0.9		0	0		1	4							5	Parkinson Disease is a condition which needs effective treatments and as much as I don't like the idea of animals being hurt, it's for a good cause.			3	Involving a lot of outside people and opinions will slow the process down for finding a treatment.	3	Many people are going to oppose animals being used this way and ignore the fact that the end result will help so many with this disease.	3	4	3	4	4	7	I read the instructions	1	1	66	1	1	1	3	3	3	3	3
972	2020-08-04 16:45	2020-08-04 16:48	0	100	173	1	2020-08-04 16:48	R_2pQPwj82AcvyyQy	anonymous	EN	0.9		0	0		1	4							4	NA			7	NA	7	NA	7	7	7	4	4	7	I read the instructions	1	0	41	1	1	1	3	6	3	3	1
973	2020-08-04 16:42	2020-08-04 16:48	0	100	337	1	2020-08-04 16:48	R_2ztIQCtWRyiUnHG	anonymous	EN	0.9		0	0		1	4							7	I’m in agreement with research that would benefit humans from horrible diseases			6	Anything for the health of humans	4	I’m not sure	4	4	4	6	7	7	I read the instructions	1	1	49	1	2	1	2	5	3	3	2
974	2020-08-04 16:41	2020-08-04 16:48	0	100	425	1	2020-08-04 16:48	R_DHQp8K9OUGiWrgl	anonymous	EN	0.9		0	0		1	5									4	I am not sure which way to go on this	5	It's to get a broader opinion on these things	5	It's better to get a diverse opinions of the general population rather than just seeking out the kind of response you want	6	4	6	4	4	7		0	0	59	1	1	1	3	1	3	3	4
975	2020-08-04 16:45	2020-08-04 16:48	0	100	195	1	2020-08-04 16:48	R_1eE815yHk5woG8s	anonymous	EN	0.9		0	0		1	1	7	Because I can’t stop you									7	Because	7	Because I wanted to	7	7	7	7	7	7	Giraffe	0	0	34	2	1	2	3	1	1	3	4
976	2020-08-04 16:39	2020-08-04 16:48	0	100	565	1	2020-08-04 16:48	R_SBRvk6J7MAqOZPj	anonymous	EN	0.9		0	0		1	1	7	From what I can tell it does not cause permanent damage to the animal. That to me seems more humane.									7	I think it's thoughtful to find out how people feel about this and hopefully it will be taken into consideration	7	I think it's a good idea to find out from the public how they feel about the issues regarding planned animal-based research proposals. It will give the entity the information from the public and hopefully they will use it wisely.	7	7	7	5	5	7	I read the instructions	1	1	69	1	2	1	3	4	3	3	1
977	2020-08-04 16:46	2020-08-04 16:48	0	100	140	1	2020-08-04 16:48	R_10Seltq3M9BfvzO	anonymous	EN	0.9		0	0		1	5									7	Cause it harms the animals	7	Cause the people need to know what is being done	7	Very likelu	7	7	1	1	1	1,3,4,6		0	0
978	2020-08-04 16:45	2020-08-04 16:48	0	100	192	1	2020-08-04 16:48	R_2dh8sUopUXxShif	anonymous	EN	0.9		0	0		1	3					5	I would support because it helps the result					4	I don't know	4	I don't know	4	4	4	7	6	1		0	0
979	2020-08-04 16:40	2020-08-04 16:49	0	100	529	1	2020-08-04 16:49	R_2ydCGLlf4xeAg2p	anonymous	EN	0.9		0	0		1	3					1	They are still living creatures and they are tortured, being used and then killed.					7	More people need to know about this type of research going on so they can have more input and not such a limited size.	6	They probably wouldn't benefit but would be negative.	4	6	6	3	2	7	I read the instructions	1	1	49	1	2	1	3	1	2	3	2
980	2020-08-04 16:44	2020-08-04 16:49	0	100	271	1	2020-08-04 16:49	R_25Nk6Jo6poa5ZIt	anonymous	EN	0.9		0	0		1	5									1	When these fish are not used this way anymore, someone may just toss them into the sea or other body of water and this will affect other fish already living in the sea!	7	This kind of research may not only impact the particular animal species but eventually humans.	7	They should let the public know about this research and people have a right to know about this.	7	7	7	4	4	7	1	0	0	58	1	2	2	5	4	2	3	3
981	2020-08-04 16:44	2020-08-04 16:49	0	100	297	1	2020-08-04 16:49	R_3KOYVssVaeJztok	anonymous	EN	0.9		0	0		1	2			7	I support this research in order to better medical treatment							6	You’d get an understanding on what the public likes/dislikes and that could help your research	6	They can come forward with conditions that you can treat instead of testing it on animals who have different bodily functions than us	7	7	2	5	4	7	I read the instructions	1	1	23	1	2	1	3	1	2	3	5
982	2020-08-04 16:47	2020-08-04 16:49	0	100	83	1	2020-08-04 16:49	R_3lrzd426F6Bunsa	anonymous	EN	0.9		0	0		1	3					4	Shabado					4	Cause fuck em, that’s why	4	Shab ah do	4	3	4	4	4	4		0	0
983	2020-08-04 16:32	2020-08-04 16:49	0	100	1031	1	2020-08-04 16:49	R_V45kcrOlH1qs22d	anonymous	EN	0.9		0	0		1	1	5	I don't support causing anything to have pain but sometimes you have to put the good for humanity and sacrifice some mice to be able to find medicine that will work to help with this pain.									4	Because sometimes there is a need to experiment with a live study and there isn't another way to do it.	4	I think it will mainly incite the animal rights groups and they offer no other advice on how to do it otherwise.	4	6	4	6	4	7	I read the instructions	1	1	73	1	1	2	3	5	3	3	1
984	2020-08-04 16:45	2020-08-04 16:49	0	100	260	1	2020-08-04 16:49	R_3FKcR0dgs190SDq	anonymous	EN	0.9		0	0		1	3					1	It’s cruel					5	To get others input	6	Not sure	6	7	1	4	3	7	I read the instructions	1	1	37	1	1	1	2	6	3	3	1
985	2020-08-04 16:43	2020-08-04 16:50	0	100	404	1	2020-08-04 16:50	R_0UqZLGkLuCKDLfH	anonymous	EN	0.9		0	0		1	4							1	I don’t agree with the euthanization of the monkeys			4	Although I think the public should have a say in experiments, I can see it being problematic if everyone was given a say in this.	1	Taking a look at which diseases were being studying and their effects on humans versus what the animals would be going through.	2	1	5	6	4	7	I read the instructions	1	1	41	1	1	1	6	4	1	3	1
986	2020-08-04 16:45	2020-08-04 16:50	0	100	260	1	2020-08-04 16:50	R_3elYLvxzjmdx9PT	anonymous	EN	0.7		0	25		1	2			7	No							7	Good	7	Good	7	7	7	7	7	6		0	0
987	2020-08-04 16:47	2020-08-04 16:50	0	100	186	1	2020-08-04 16:50	R_2YVSAahK8Y9Q8Jb	anonymous	EN	0.9		0	0		1	4							3	It makes me sad			4	Most people would be opposed even though there are benefits for humans	3	More humane ways to test	4	2	6	4	3	7	I read the instructions	1	1	36	1	2	1	5	7	2	3	3
988	2020-08-04 16:40	2020-08-04 16:50	0	100	608	1	2020-08-04 16:50	R_5owfwE0q3qLJ4qd	anonymous	EN	0.9		0	0		1	2			4	I do supports							1	Public has too many opinions and “animal lovers” that don’t understand the research is needed for the greater good	1	I don’t believe you’d get useful input	1	1	1	4	4	7	I read the instructions	1	1	42	1	1	1	2	7	1	3	2
989	2020-08-04 16:43	2020-08-04 16:50	0	100	442	1	2020-08-04 16:50	R_3kpPqjj3xXYpGqt	anonymous	EN	0.9		0	0		1	5									7	It would be for a good cause.	4	it should be up to the University with their Grants etc.	5	Research successful advancements.	4	5	4	5	5	7	I read the instructions	1	1	64	2	1	1	5	7	2	3	1
990	2020-08-04 16:48	2020-08-04 16:50	0	100	164	1	2020-08-04 16:50	R_2E06BstjR0wDKuL	anonymous	EN	0.9		0	0		1	1	7	because i wanna find out									7	i have no clue	7	have no clue	7	7	7	4	7	7	mice	0	0	29	2	1	2	2	1	2		1
991	2020-08-04 16:49	2020-08-04 16:51	0	100	70	1	2020-08-04 16:51	R_3HMEMun4qDy4z5f	anonymous	EN	0.9		0	0		1	3					2	Unethical					2	Undthical	2	Unethical	2	2	2	1	1	5		0	0
992	2020-08-04 16:49	2020-08-04 16:51	0	100	88	1	2020-08-04 16:51	R_1mLaKmHVjmQH3Re	anonymous	EN	0.7		0	10		1	4							7	Good			7	Good	6	Good	7	4	7	7	7	7		0	0	40	2	1	1	6	7	1	3	1
993	2020-08-04 16:47	2020-08-04 16:51	0	100	200	1	2020-08-04 16:51	R_3I3Kl8M5eVcsoLo	anonymous	EN	0.9		0	0		1	5									2	Drycuvdstdfu uvu	3	Ifj	2	Djgc hgd hg	2	4	3	2	3	1		0	0
994	2020-08-04 16:48	2020-08-04 16:51	0	100	170	1	2020-08-04 16:51	R_1mtms8ahvjmZs1V	anonymous	EN	0.9		0	0		1	2			7	It helps save human lives							7	They should know about the study.	4	The public may not like the research	3	5	5	5	5	1		0	0
995	2020-08-04 16:49	2020-08-04 16:51	0	100	141	1	2020-08-04 16:51	R_xtOe9OIF4WNzzDX	anonymous	EN	0.9		0	0		1	3					4	N/a					4	Idk	4	Idk	5	2	2	4	5	7	I read the instructions	1	0	20	1	2	2	4	1	2	3	4
996	2020-08-04 16:49	2020-08-04 16:51	0	100	125	1	2020-08-04 16:51	R_3rSbWfnbuj0cO8u	anonymous	EN	0.9		0	0		1	5									4	They could be poisonous	1	To improve life	2	Make life safer for humans	2	2	4	4	4	7	Mouse	0	0	29	1	2	2	3	1	3	1	1
997	2020-08-04 16:05	2020-08-04 16:51	0	100	2796	1	2020-08-04 16:51	R_w1uIJjnPbIDc7ex	anonymous	EN	0.7		0	0		1	2			4	May be ok so as long as the pig isn’t waisted and used for food products if the transplant fails							4	Know the methods science is applying in order to advance	3	I don’t think it would benefit studies at all, It will actually hinder an already slow process	4	4	7	1	4	1,5		0	0
998	2020-08-04 16:45	2020-08-04 16:51	0	100	402	1	2020-08-04 16:51	R_271XrXASjedIAjF	anonymous	EN	0.9		0	0		1	1	7	Because it is important research and mice are plentiful									3	They may not understand the research, and would be prone to ideas with respect to what they have encountered in their lives	2	I really don't know	2	2	1	4	6	7	I read the instructions	1	1	26	1	2	1	5	6	2	3	2
999	2020-08-04 16:49	2020-08-04 16:52	0	100	135	1	2020-08-04 16:52	R_2zNjKG91hxbTzDl	anonymous	EN	0.9		0	0		1	2			7	None							7	It is nice	7	It is nice	7	7	7	7	7	6		0	0
1000	2020-08-04 16:48	2020-08-04 16:52	0	100	237	1	2020-08-04 16:52	R_78knqrYXc1laGqt	anonymous	EN	0.9		0	0		1	4							4	SATISFIED WITH RESULTS			7	SATISFIED WITH	7	SATISFIED	7	7	7	7	7	7		0	0	42	1	2	2	2	6	2	3	1
1001	2020-08-04 16:48	2020-08-04 16:52	0	100	206	1	2020-08-04 16:52	R_27OSGmf6kuwYNky	anonymous	EN	0.7		0	0		1	5									1	It’s wrong to test anything on any living thing. You shouldn’t do anything you wouldn’t want done to yourself	7	I think if the public was aware of these things that something would be done	3	People should know that animals are being held against their will and put through tests that we don’t even perform on humans	4	7	5	4	2	1,2,3,4,5,6		0	0
1002	2020-08-04 16:49	2020-08-04 16:52	0	100	174	1	2020-08-04 16:52	R_2YgC4qChXsatbNN	anonymous	EN	0.9		0	0		1	1	1	Because animals aren’t experiments.									1	Because animals don’t get to say whether they want it or not. It could be harmful.	1	Don’t support	1	1	7	7	7	1,2,3,4,5,6,7	Anything that walks	0	0
1003	2020-08-04 16:39	2020-08-04 16:52	0	100	762	1	2020-08-04 16:52	R_CaiNKeXICUCUZKV	anonymous	EN	0.9		0	0		1	2			7	It is a matter of what species is more important. So long as the pigs are euthanized properly and suffer little I have no qulms							7	It is possible that there may be suggestions from non-academics Nd medial personal that were not thought of by the researchers.	7	Not being an academic nor a medical researcher, I have no idea	7	7	7	5	7	7		0	0	69	2	1	2	5	6	1	3	1
1004	2020-08-04 16:45	2020-08-04 16:52	0	100	389	1	2020-08-04 16:52	R_1hG8NKyWfDWtheN	anonymous	EN	0.9		0	0		1	5									1	Animals should not be tested on	5	Animals should not be tested on	1	The animals should no not be tested on	1	5	1	1	1	7	I read the instructions	1	1	21	1	2	1	2	1	2	3	4
1005	2020-08-04 16:49	2020-08-04 16:52	0	100	173	1	2020-08-04 16:52	R_2CfvnB2BpKO4E22	anonymous	EN	0.9		0	0		1	2			4	Fear for the misuse of the pig organs.							5	So it's more democratic. Get community involved.	5	So more ideas and input on how to handle the procedures and outcomes.	5	4	4	7	4	1,4,5		0	0
1006	2020-08-04 16:47	2020-08-04 16:52	0	100	289	1	2020-08-04 16:52	R_3CTVmkOK5oyu7l0	anonymous	EN	0.9		0	0		1	3					3	We could study on humans who choose to smoke during pregnancy, but it would be too long to get results.					3	No comments	5	accurate outcomes	5	5	5	7	6	5,7	Rats, mice	0	0
1007	2020-08-04 16:49	2020-08-04 16:52	0	100	163	1	2020-08-04 16:52	R_2pQN3eaOC3uAhA8	anonymous	EN	0.9		0	0		1	5									4	I don’t like animals being used as experiments	4	Just how I feel	4	None	1	4	4	1	6	4		0	0
1008	2020-08-04 16:44	2020-08-04 16:52	0	100	497	1	2020-08-04 16:52	R_3JZ89feX6N42sc9	anonymous	EN	0.7		0	0		1	3					7	It helps humans					1	Not their business and they would let emotions rather than reason determine their input	2	Anything based on reaso or science	2	2	5	5	7	7	I read the instructions	1	1	69	2	2	2	3	3	2	3	1
1009	2020-08-04 16:48	2020-08-04 16:52	0	100	261	1	2020-08-04 16:52	R_27TFZ2iVXL3oQPI	anonymous	EN	0.9		0	0		1	3					4	it's yes and no					6	it's part of a community decision	4	because it teaches what's being done	4	4	4	4	4	7	I read the instructions	1	1	30	1	2	1	3	3	3	3	3
1010	2020-08-04 16:44	2020-08-04 16:52	0	100	494	1	2020-08-04 16:52	R_1IEPT42xjHhDW4z	anonymous	EN	0.9		0	0		1	5									3	I do not feel it is necessary to use animals or fish for research purposes.	5	You will get a better all around answer from a broader bunch.	4	None	6	3	2	1	1	7		0	0	53	1	2	2	5	2	1	3	3
1011	2020-08-04 16:40	2020-08-04 16:53	0	100	744	1	2020-08-04 16:53	R_3ptzNfmBIklggWY	anonymous	EN	0.9		0	0		1	4							4	I AM NEUTRAL BECAUSE I AM ONLY GOING BY WHAT I JUST READ.			7	IT IS IMPORTANT FOR THE PUBLIC TO KNOW WHAT THEY ARE GETTING TO EAT, HOW TRANSPARENT THESE COMPANIES ARE, HOW MUCH THE COMPANIES CARE ABOUT THE COMMUNITY AND NOT JUST THERE POCKETS.	7	TRANSPARENCY, TRUST	7	7	7	4	4	7	I READ THE INSTRUCTIONS	1	1	32	1	1	1	6	4	2	3	3
1012	2020-08-04 16:51	2020-08-04 16:53	0	100	104	1	2020-08-04 16:53	R_5Bd3eoLwKjUEI1z	anonymous	EN	0.9		0	0		1	5									3	..	4	..	5	..	5	6	5	7	7	4,6		0	0
1013	2020-08-04 16:49	2020-08-04 16:53	0	100	238	1	2020-08-04 16:53	R_yKfHx7SbeITPQu5	anonymous	EN	0.9		0	0		1	4							7	I'm supporting this research because of my interest in wildlife			7	To seek varieties of opinions	7	Different opinions	7	7	7	3	4	7	I read the instructions	1	1	35	2	1	1	6	6	1	3	3
1014	2020-08-04 16:43	2020-08-04 16:53	0	100	599	1	2020-08-04 16:53	R_UB0aITLAb4M4WPf	anonymous	EN	0.9		0	0		1	1	4	The number of mice involved is too much for a study research creating hypothesis									7	To reach out to the public on their view on the matter at hand	4	Informed Consent	7	4	1	1	4	7	I read the instructions	1	1	19	2	2	1	2	1	2	3
1015	2020-08-04 16:52	2020-08-04 16:53	0	100	72	1	2020-08-04 16:53	R_1eLaKsDACShQNxQ	anonymous	EN	0.9		0	0		1	2			3	Basic Natick							3	Natick	4	He'll karmic garlic vermouth	1	1	2	3	2	6		0	0
1016	2020-08-04 16:50	2020-08-04 16:53	0	100	210	1	2020-08-04 16:53	R_CfCr9DfDasiVN3r	anonymous	EN	0.9		0	0		1	1	1	Because it’s cruel									4	Don’t know if it will matter	4	Don’t know if it will matter	4	4	4	4	4	7	Mice	0	0	36	1	2	2	2	3	3	1	4
1017	2020-08-04 16:48	2020-08-04 16:53	0	100	346	1	2020-08-04 16:53	R_31WvQlgxXTiTtoY	anonymous	EN	0.9		0	0		1	4							1	Dont believe an animal should be subject to this kind of treatment			7	The public should know	4	Perhaps to stop the testing if its inhumane	4	5	5	4	4	7	I read the instructions	1	1	53	1	2	1	4	4	2	3	1
1018	2020-08-04 16:41	2020-08-04 16:53	0	100	724	1	2020-08-04 16:53	R_3NODlDtp4N0Mr6A	anonymous	EN	0.9		0	5		1	5									4	if it is needed for research to save human lives i would support it.	5	to keep the public informed	3	defenate yes or no to use animals	5	3	3	5	5	7	i read the instructions	1	1	84	2	1	1	2	2	3	3	1
1019	2020-08-04 16:47	2020-08-04 16:53	0	100	369	1	2020-08-04 16:53	R_31Ht7iR55HtgRg5	anonymous	EN	0.9		0	0		1	1	5	Using animals in this way increases the effectiveness of the research.									3	The broader public is not usually aware of the necessity of the use of animals in research.	2	If the broader public were properly informed of the need for the use of animals their input would be more relevant.	2	1	1	4	4	7	I read the instructions	1	1	74	2	2	2	4	1	2	3	1
1020	2020-08-04 16:53	2020-08-04 16:54	0	100	61	1	2020-08-04 16:54	R_2dWI3wNIHSFU1u6	anonymous	EN	0.7		0	0		1	5									5	it can help	5	it can help	5	it can help	5	5	5	5	5	1,5		0	0
1021	2020-08-04 16:47	2020-08-04 16:54	0	100	416	1	2020-08-04 16:54	R_27W3ciNQCUzBqUq	anonymous	EN	0.9		0	0		1	5									6	Research ned to be done to find a cure	5	Public has a right to know about animals being used	4	The public can provide input and they would know what research is being done	4	5	2	5	4	7	I read the instructions	1	1	56	1	1	1	2	4	2	3	5
1022	2020-08-04 16:46	2020-08-04 16:54	0	100	438	1	2020-08-04 16:54	R_2drQeJt9z8yzXw9	anonymous	EN	0.7		0	0		1	3					6	The research has to be conducted somehow, so if the use of mice is the only option we currently have available then I feel mostly willing to support it.					7	It is good practice to obtain a general consensus of how the broader public feels about such practices.	7	How willing would the broader public be to support and allow such research without it affecting institutions and/or companies negatively.	7	7	6	4	4	7	I read the instructions	1	1	39	2	2	2	2	2	2	3	3
1023	2020-08-04 16:52	2020-08-04 16:54	0	100	105	1	2020-08-04 16:54	R_qPFkpAH8MOIYj29	anonymous	EN	0.9		0	0		1	4							7	I am willing			4	None	4	Nothing	4	4	4	4	4	1,6		0	0
1024	2020-08-04 16:49	2020-08-04 16:54	0	100	325	1	2020-08-04 16:54	R_UZaGkqtzLzw3SbD	anonymous	EN	0.9		0	0		1	4							1	Because I don't like when animals are used for testing.			1	Because	3	Because	3	3	3	1	1	1,4,6		0	0
1025	2020-08-04 16:47	2020-08-04 16:54	0	100	433	1	2020-08-04 16:54	R_1gORhPg42yDsv9w	anonymous	EN	0.9		0	0		1	5									1	I would not support any research on any animal.	3	I don’t think the public has much say, so why ask the public?	2	Useful input would include opinions, facts	4	1	7	3	1	7	I read the instructions	1	1	26	1	1	1	4	2	2	3	3
1026	2020-08-04 16:52	2020-08-04 16:54	0	100	159	1	2020-08-04 16:54	R_2V9KYks9IId4ST2	anonymous	EN	0.9		0	0		1	2			6	Inhuman							5	Considering input from others	7	Thoughts	5	6	6	4	4	1,2,3,4,5,6		0	0
1027	2020-08-04 16:43	2020-08-04 16:55	0	100	695	1	2020-08-04 16:55	R_2f8W2F8kaEIEy0i	anonymous	EN	0.9		0	0		1	4							4	I know several people with parkinsons, but I dont know if I would like the monkeys to be subjected to cruel testing. After all they are sensient			7	I would like to see people with parkinsons in that broader public	7	better before than after the public finds out	4	5	7	4	4	7	I read the instructions	1	1	80	1	1	1	4	1	1	3	2
1028	2020-08-04 16:49	2020-08-04 16:55	0	100	360	1	2020-08-04 16:55	R_1ezQMXVHmdKJ574	anonymous	EN	0.9		0	0		1	3					3	I feel like it is inhumane					5	It gives another perspective than just ones who are probably looking at it from an educational stance.	1	Reasonable and educational reasons of why or why not they should do an animal based research.	2	2	4	5	4	7	I read the instructions	1	1	20	1	2	2	2	5	3	3	2
1029	2020-08-04 16:50	2020-08-04 16:55	0	100	295	1	2020-08-04 16:55	R_3kcB6LoNHOUFdqZ	anonymous	EN	0.7		0	0		1	1	7	We need research in order to find cures for ailments									7	As a society that is smart and advanced in everything we have a right to know, not be kept away from us.	7	Because we are a smart nation. There will be optimism always but the stronger always wins.	7	7	7	7	7	1,3,5		0	0
1030	2020-08-04 16:47	2020-08-04 16:55	0	100	468	1	2020-08-04 16:55	R_3Hpm349qy6Avk3k	anonymous	EN	0.9		0	0		1	2			6	I would be willing to support this research because it could help save many lives, as well as make sure that donated organs get out to good use. Although pigs are being used, the reason outweighs it.							6	It’s important because a lot of problems could arise dealing with claims against this.	6	Whether they agree or disagree and why b	7	5	4	4	6	7		0	0	24	1	1	1	5	5	2	3	3
1031	2020-08-04 16:34	2020-08-04 16:55	0	100	1305	1	2020-08-04 16:55	R_ZKlQ0HWktlVJqCd	anonymous	EN	0.9		0	0		1	2			7	I am							6	Idk	3	Idk	4	3	4	4	4	1		0	0
1032	2020-08-04 16:54	2020-08-04 16:55	0	100	80	1	2020-08-04 16:55	R_UaKPAtgisQX3Lvr	anonymous	EN	0.9		0	0		1	4							4	Doesn’t seem fair to the animal.			4	Just am	4	Othing	4	4	4	4	4	1		0	0
1033	2020-08-04 16:45	2020-08-04 16:56	0	100	646	1	2020-08-04 16:56	R_1IEI3JpeNreym6C	anonymous	EN	0.7		0	0		1	2			7	Based on my experience, this type of research is vital to the advancement and understanding of organ harvesting, rejection as ne transplant success. I am unaware of any other species that is close enough to human anatomy to satisfy this need, as much as I also would want the euthanization to be quick and humane. Pigs are highly intelligent and I would want them treated kindly, even though we are …							5	It is important to understand the importance of this process and to educate the public about the for this type of research.	5	Information sharing and explanation and transparency would aid in the understanding of this type of research.	5	5	5	5	4	7	I read the instructions.	1	1	57	1	1	1	6	4	3	3	2
1034	2020-08-04 16:48	2020-08-04 16:56	0	100	466	1	2020-08-04 16:56	R_1hKM3BlfYS5oYS4	anonymous	EN	0.9		0	0		1	2			2	I just d ont think these animals should be killed for no reason.							7	So they maybe could get different options other than killing animals for no reason on other than a study.	7	Maybe other ways to complete these studies without killing animals for no reason.	7	7	7	7	5	4,7	I read the instructions	0	0
1035	2020-08-04 16:54	2020-08-04 16:56	0	100	115	1	2020-08-04 16:56	R_2Xc8iQ8CAxqGRrR	anonymous	EN	0.9		0	0		1	2			3	Its oj							3	Its oj	2	Its ok	4	7	5	2	2	7		0	0	45	1	2	1	5	5	1	1	1
1036	2020-08-04 16:54	2020-08-04 16:56	0	100	113	1	2020-08-04 16:56	R_3p9G4E0MksgejEq	anonymous	EN	0.7		0	0		1	2			1	Okknnmm							1	Omg. Oh	1	Kkk by	4	1	3	4	2	3		0	0
1037	2020-08-04 16:53	2020-08-04 16:56	0	100	194	1	2020-08-04 16:56	R_1Nl8MNlg3PRa5w3	anonymous	EN	0.9		0	0		1	1	4	because if they do that to a rodent what will they do to a human									6	give different opinions	6	objections	6	6	3	3	4	2,3,7	mice	0	0
1038	2020-08-04 16:53	2020-08-04 16:56	0	100	203	1	2020-08-04 16:56	R_2zv94aiMatUI5YU	anonymous	EN	0.7		0	0		1	5									4	I have no clue on what it is	7	Everything is in their hands	3	Na	1	1	5	2	7	7	I read the instructions	1	0	27	1	1	2	2	4	1	2	2
1039	2020-08-04 16:53	2020-08-04 16:56	0	100	174	1	2020-08-04 16:56	R_2YWnidsgbOd5gPy	anonymous	EN	0.9		0	0		1	2			4	I dont really study pigs							7	Because you can't make decisions without them	4	?	4	5	6	4	4	1		0	0
1040	2020-08-04 16:54	2020-08-04 16:56	0	100	175	1	2020-08-04 16:56	R_es0MoWtfozj3igh	anonymous	EN	0.9		0	0		1	1	3	Idk									7	People should have a say	1	Idk	4	1	1	1	4	7	Anial wirh hifh speice rate	0	0	22	1	2	1	3	1	3	3	5
1041	2020-08-04 16:43	2020-08-04 16:56	0	100	835	1	2020-08-04 16:56	R_4SdkQTO8R1aI9wJ	anonymous	EN	0.9		0	0		1	3					6	I do believe that animals are vital in some research, I would support this because it involves the lives of children.					7	People want to know about what is going on with animal research and I think the University should be completely transparent.	5	What the majority of the public would accept for animal research to continue at the University.	4	4	4	5	4	7	I read the instructions	1	1	66	1	1	1	4	7	2	3	1
1042	2020-08-04 16:50	2020-08-04 16:56	0	100	402	1	2020-08-04 16:56	R_1gkJLGBO3scXcSS	anonymous	EN	0.9		0	0		1	4							7	animals are to serve humans			7	our opinion is important, after all we are the ones who will benefit from it	6	again we will benefit	5	6	5	4	4	7	I read the instructions	1	1	43	2	1	2	5	6	2	3	1
1043	2020-08-04 16:50	2020-08-04 16:57	0	100	375	1	2020-08-04 16:57	R_3G3WKgtMV4QxZh4	anonymous	EN	0.9		0	0		1	5									7	Anything to treat cancer in humans	5	Actions effect others	2	Knowledge can only help us.	5	5	4	5	4	1,2,5		0	0
1044	2020-08-04 16:53	2020-08-04 16:57	0	100	238	1	2020-08-04 16:57	R_4OV5wAa3fT4SCsx	anonymous	EN	0.9		0	0		1	5									7	Because it could save alot of people lives	7	To get everybody's opinions	7	But they would get feed back	7	7	7	7	7	1		0	0
1045	2020-08-04 16:53	2020-08-04 16:57	0	100	216	1	2020-08-04 16:57	R_2aVUfzXrfycPRqN	anonymous	EN	0.9		0	0		1	3					5	Well we need something or someone					5	You wanna know what you want from a study	4	We need this from the public	4	4	4	3	4	1		0	0
1046	2020-08-04 16:55	2020-08-04 16:57	0	100	112	1	2020-08-04 16:57	R_2OJUj1V9Iud5Hd5	anonymous	EN	0.9		0	0		1	5									6	I would support	7	Good	7	Don't know	6	7	6	6	6	1,3		0	0
1047	2020-08-04 16:48	2020-08-04 16:57	0	100	516	1	2020-08-04 16:57	R_1PYQUPgMqwxFLq0	anonymous	EN	0.9		0	0		1	1	6	I think it's an important step to ease and/or cure pain in humans withouyt it being addictive									3	I'm not sure other than they are only mice and most people think of them as expendable, especially for medical research	3	Hopeful for health benefits in the future	5	6	2	6	5	7	I read the instructions	1	1	67	2	1	2	3	1	3	3	2
1048	2020-08-04 16:52	2020-08-04 16:57	0	100	295	1	2020-08-04 16:57	R_3flVidPNJqOzjkf	anonymous	EN	0.9		0	0		1	1	1	No testing on animals									4	Dont think it's that important	7	To see who really all for the testing	4	7	4	7	7	7	I read the instructions	1	1	35	1	1	2	3	2	1	3	2
1049	2020-08-04 16:52	2020-08-04 16:57	0	100	329	1	2020-08-04 16:57	R_3EAK6mrzNVN5bji	anonymous	EN	0.9		0	0		1	3					6	If we’re going to make products they need to be tested on something better then ppl					7	Because you don’t want to have a problem with any kind of person	5	Letting the public know will help in the long run	6	5	5	4	6	3,7	I. Read instructions	0	0
1050	2020-08-04 16:56	2020-08-04 16:57	0	100	99	1	2020-08-04 16:57	R_vetoIBTVGwj8UaR	anonymous	EN	0.9		0	0		1	4							6	Nothing			7	None	5	Na	6	6	6	5	6	4		0	0
1051	2020-08-04 16:54	2020-08-04 16:57	0	100	173	1	2020-08-04 16:57	R_2CiYFvORwwCnT7T	anonymous	EN	0.9		0	0		1	5									7	Best for humanity	2	Not important	1	Feelings often get in way of rational decisions	1	1	3	4	4	7	I read the instructions	1	1	43	1	1	1	5	6	2	3	1
1052	2020-08-04 16:53	2020-08-04 16:57	0	100	233	1	2020-08-04 16:57	R_wZz5Q8nKXzI2dBT	anonymous	EN	0.9		0	0		1	5									2	I think the use of any animals is cruel	3	To understand public opinion	7	If people are likely to back away from this information or not	7	4	4	4	6	7	I read the instructions	1	1	23	1	2	1	5	4	2	3	3
1053	2020-08-04 16:55	2020-08-04 16:57	0	100	116	1	2020-08-04 16:57	R_2tKZu0xBytiCIqB	anonymous	EN	0.7		0	5		1	2			4	Hi							4	Don knpw	4	Ji	4	4	4	4	4	1		0	0
1054	2020-08-04 16:52	2020-08-04 16:58	0	100	367	1	2020-08-04 16:58	R_zUY62TZLzzOcyWZ	anonymous	EN	0.9		0	0		1	4							1	I believe that the study would be harmful to the rhesus as well as inhumane			7	Because the research would ultimately effect the public	4	The public would have a say in whether the agree with the morality of the use of animals during a study.	5	7	7	5	3	7	I read the instructions	1	1	41	1	1	1	3	3	2	3	3
1055	2020-08-04 16:53	2020-08-04 16:58	0	100	286	1	2020-08-04 16:58	R_1HicoAGyghVbuVb	anonymous	EN	0.9		0	5		1	4							4	Not sure but I have someone close to me with parkinsons so would like to see a cure			6	thats what it takes	5	to be used to use them if they are not otherwise harmed	4	5	5	6	6	1,2,5		0	0
1056	2020-08-04 16:53	2020-08-04 16:58	0	100	314	1	2020-08-04 16:58	R_2ctkgN0vCcCG0Kw	anonymous	EN	0.9		0	0		1	1	1	It's torturing animals.									7	People need to be aware of this research.	5	I don't really know as I'd never thought about it before now.	2	4	6	4	4	7	I read the instructions	1	1	69	1	1	1	6	5	2	3	3
1057	2020-08-04 16:53	2020-08-04 16:58	0	100	271	1	2020-08-04 16:58	R_1DNBwBcRRMozelk	anonymous	EN	0.9		0	0		1	1	1	I love mice									1	I’m an animal lover	1	I wouldnt	1	1	1	1	4	7		0	0	21	2	2	2	5	1	1	3	2
1058	2020-08-04 16:42	2020-08-04 16:58	0	100	962	1	2020-08-04 16:58	R_1BXhlBjngxa9FKH	anonymous	EN	0.9		0	0		1	4							1	In general, I do not support any kind of research on animals.			6	Academia has a responsibility to reflect the values of society. The best way to determine those values is by asking the public directly.	5	I think that non-scientists would be most concerned with the care and treatment of the animals, specifically their handling, housing, and ultimate fate.	6	6	7	4	4	7	I read the instructions	1	1	67	1	2	1	5	5	3	1	3
1059	2020-08-04 16:50	2020-08-04 16:58	0	100	455	1	2020-08-04 16:58	R_0qSdw17lF3rbuWR	anonymous	EN	0.9		0	0		1	3					7	if it will help the human race then it is fine. mice can be bred quickly and easily just for this situation.					4	sometimes, it is no one's business what you are doing. no one is getting hurt and i'm sure the animals are treated humanely. getting too many opinions can cause more problems that it is worth.	2	useful input from the public would be information about local animal diseases going around.	2	4	4	4	4	4		0	0
1060	2020-08-04 16:50	2020-08-04 16:58	0	100	506	1	2020-08-04 16:58	R_40K63TW1NhU2lBn	anonymous	EN	0.7		0	0		1	5									6	It’s better than on humans	6	To not just interview people who think like them	5	Any input they can use	5	6	4	4	4	7		0	0	59	2	1	1	3	4	3	3	1
1061	2020-08-04 16:52	2020-08-04 16:58	0	100	364	1	2020-08-04 16:58	R_3nlqk8ZQyK5jAq4	anonymous	EN	0.9		0	0		1	3					7	Mice are a dime a dozen, it's ok to test on them. It's either test on them or give them to teh snakes.					1	It's the universities decisions, not mine. I mind my business	1	I'm not sure.	4	4	3	4	4	7	i read the instructions	1	1	50	1	1	1	5	3	2	3	1
1062	2020-08-04 16:48	2020-08-04 16:59	0	100	608	1	2020-08-04 16:59	R_2uTB9vXbs4rFCTD	anonymous	EN	0.9		0	5		1	1	7	I suffer from nerve pain in my legs so if something could help in this area i would be very grateful									6	we need for all people to have an otpion	2	There is a lot of people that are suffering from pain the input of others helps	7	7	4	7	7	7	I read the instructions	1	1	74	1	1	1	2	5	3	3	1
1063	2020-08-04 16:48	2020-08-04 16:59	0	100	614	1	2020-08-04 16:59	R_ZHNOvfofYpdanlv	anonymous	EN	0.9		0	0		1	1	1	I don't approve of animal testing.. Ever.									4	It depends on the content	4	General public would be unlikely to understand the process or use of these proposals.	4	4	4	4	4	7	I read the instructions	1	1	51	1	1	2	4	1	3	3	3
1064	2020-08-04 16:51	2020-08-04 16:59	0	100	450	1	2020-08-04 16:59	R_1jxOmqm93X36EYD	anonymous	EN	0.9		0	0		1	5									4	I'm not sure how Zechariah relate to human skin.	7	People need to know what is going on in research labs	7	If enough people agree it should happen if people disagree it shouldn't happen	7	4	7	4	4	7	I read the instructions	1	1	58	5	2	1	6	1	3	3	3
1065	2020-08-04 16:53	2020-08-04 16:59	0	100	343	1	2020-08-04 16:59	R_12shtkQBFBro4Rw	anonymous	EN	0.9		0	0		1	4							5	I would support this research because I feel the alternative is testing on humans.			5	I think it's important to consider the views of the community members in which a company conducts business.	3	Useful input would be care of animals during and post testing.	5	4	4	4	4	7	I read the instructions.	1	1	33	1	1	1	6	6	3	3	1
1066	2020-08-04 16:51	2020-08-04 16:59	0	100	460	1	2020-08-04 16:59	R_9nxWvXvN172iQBX	anonymous	EN	0.9		0	10		1	5									7	I fail to see how this would be cruel to zebrafish.	7	Just to let regular people voice their opinion.	7	Just to get a feel for how regular people think about a subject.	7	7	7	4	4	7	I read the instructions.	1	1	51	2	1	2	3	1	1	3	2
1067	2020-08-04 16:56	2020-08-04 16:59	0	100	168	1	2020-08-04 16:59	R_3sB6vYJClTqGtnm	anonymous	EN	0.7		0	0		1	4							1	In humane			7	People should be able to approve or disapprove	5	Peoples opinions should be heard	6	4	6	4	2	7	I read the instructions	1	1	30	6	2	1	6	6	2	1	3
1068	2020-08-04 16:48	2020-08-04 16:59	0	100	656	1	2020-08-04 16:59	R_1FL0n35LglGd4jy	anonymous	EN	0.9		0	0		1	3					5	I support this because it is for the benefits of children and their future. When we understand what happens to them and their brain and what causes their behavior to be a certain way hopefully we can also better the situation					5	It is important. When you have asked for opinions and you know what society thinks it can help you to begin you project in a certain way that won’t offend others. Animal right advocates for example.	4	This might sound horrible. But when you have an idea of which animal people don’t mind being tested you can probably use that animal without getting a lot of backlash....if you test animals that people have no idea about, when it does get out you can face a lot of judgement	5	2	4	6	5	7	I read the instructions	1	1	24	1	2	1	2	3	1	3	2
1069	2020-08-04 16:51	2020-08-04 16:59	0	100	471	1	2020-08-04 16:59	R_3sywB6AUln3g31f	anonymous	EN	0.9		0	0		1	4							4	While it’s great to be studying Parkinson’s disease to further understand how it works and look for solutions on how to help people with Parkinson’s it’s hard to learn that the monkeys will be euthanized even though it’s for research purposes. I would have to spend more time thinking about it.			5	So they can have a better understanding of which companies are using animals for research and place their views if it’s a good idea or not. But I believe the broader public could pose issues if the people aren’t informed well enough of why labs need to use animals for research. If you tried to ask some with is associated with PETA, they might not even listen to anyone and just claim right away th…	5	If the broader public knew about it (and wanted to support the research), they could get more support financially to help with their research and have resources available to them. There will always be someone generous who wants to help, even if they aren’t a scientist.	6	6	6	4	4	7	I read the instructions	1	1	20	1	2	2	3	1	1	3	3
1070	2020-08-04 16:42	2020-08-04 16:59	0	100	1065	1	2020-08-04 16:59	R_9prCyqNJQLLLqkp	anonymous	EN	0.9		0	5		1	4							7	I support this research. Better than using human fetuses. That I am totally against.			4	I think it's a bad idea. People attach a lot of emotion when it comes to animals.	1	There will be an outcry and the the researchers won't use the monkeys.	4	4	7	4	7	7	I read the instructions	1	1	61	1	1	1	3	3	3	3	1
1071	2020-08-04 16:43	2020-08-04 16:59	0	100	966	1	2020-08-04 16:59	R_QaYtje7p7kdvFlv	anonymous	EN	0.9		0	0		1	4							1	Because I’m against all da they have to star finding a way to not be using animals I just donth think is fear			7	Because we da people the make things in this world go around so there for they need to let u a the world know wat we think	4	I really donth inow	5	4	2	4	3	1,7	Monkeys	0	0
1072	2020-08-04 16:51	2020-08-04 17:00	0	100	534	1	2020-08-04 17:00	R_3Jyi3PiqfEbppmW	anonymous	EN	0.9		0	0		1	3					4	Neutral and don’t care. They are rodents.					5	So I’d know.	2	People would like to know if the products works.	5	4	4	4	4	1,5		0	0
1073	2020-08-04 16:55	2020-08-04 17:00	0	100	259	1	2020-08-04 17:00	R_2YnfgcS3bdJHfCX	anonymous	EN	0.9		0	0		1	3					4	Abcd					1	Abcd	1	Abcd	1	1	4	4	4	7	Mice	0	0	50	1	1	2	3	1	3	3	5
1074	2020-08-04 16:58	2020-08-04 17:00	0	100	113	1	2020-08-04 17:00	R_1I9FSWbwxIduHRt	anonymous	EN	0.9		0	0		1	3					6	I would definitely support the research for not smoking while pregnant					7	It’s dangerous to the child	7	It saves lives	5	7	4	5	5	5,7		0	0
1075	2020-08-04 16:57	2020-08-04 17:00	0	100	147	1	2020-08-04 17:00	R_3iHW6PaDyb2Cz4i	anonymous	EN	0.9		0	0		1	2			1	Animals should be left alone							7	People shoukd know about it	6	Dont know	6	7	5	4	4	1		0	0
1076	2020-08-04 16:58	2020-08-04 17:00	0	100	96	1	2020-08-04 17:00	R_12tfPz7xGi96u16	anonymous	EN	0.9		0	0		1	5									4	Im indifferent to the matter.	4	idk	4	idk	4	4	4	6	5	1,2,3,4,5,6		0	0
1077	2020-08-04 16:50	2020-08-04 17:00	0	100	600	1	2020-08-04 17:00	R_1d6bNAoh9IvpPLB	anonymous	EN	0.9		0	0		1	2			5	I don’t like animal testing, and I typically don’t support it. However, this seems like a different circumstance, and I somewhat support it.							7	I think it’s important to obtain information from the broader public in order to see different viewpoints.	5	I’m not sure... perhaps different alternatives might be suggested that may be helpful.	7	7	3	4	4	7	I read the instructions	1	1	38	1	2	1	5	1	2	3	2
1078	2020-08-04 16:49	2020-08-04 17:00	0	100	689	1	2020-08-04 17:00	R_uwfei6f2y2hu2Bj	anonymous	EN	0.9		0	0		1	2			7	this seems like the most effective and efficient way to learn about transplant technology and capability							1	there are no laws pertaining to this. we elect representatives to represent our interest and set boundaries and standards. this should be addressed via the political process	1	if someone could propose a more effective and/or efficient way to perform the experiments. however that won't happen. the only input will be from lunatic fringe animal rights crazies	1	1	1	4	4	7	I read the instructions	1	1	50	2	1	1	6	5	2	3	1
1079	2020-08-04 16:57	2020-08-04 17:00	0	100	191	1	2020-08-04 17:00	R_3EoFVPtl121Kkig	anonymous	EN	0.9		0	0		1	3					1	To have info					4	Idk	1	Idk	5	4	7	5	4	1,2,7	Monkey mouse	0	0
1080	2020-08-04 16:57	2020-08-04 17:01	0	100	201	1	2020-08-04 17:01	R_2zvfOzVjc2crT9C	anonymous	EN	0.9		0	0		1	5									5	Ok if not warm blooded, mammals	7	Sensitive topic, Iwould want to know	7	Hard topic, information provided and received benefits all parties	7	7	7	4	4	1,2,3,4,5,6		0	0
1081	2020-08-04 16:52	2020-08-04 17:01	0	100	534	1	2020-08-04 17:01	R_3FLgJReiT1VLc19	anonymous	EN	0.9		0	0		1	2			6	The study needs help in seeing what would show to be the best for humans.							7	To make sure it is safe to use.	7	Use animals close to human tissues.	7	7	7	7	7	7	I read the instructions	1	1	70	1	1	1	4	6	3	3	3
1082	2020-08-04 16:54	2020-08-04 17:01	0	100	444	1	2020-08-04 17:01	R_2h5eMhaxBgAYtR7	anonymous	EN	0.9		0	0		1	1	7	Even though its and animal..they still fiii pain									7	Because there are plenty of animal lovers	7	Not exactly sure	7	7	7	7	4	7	I read the instructions	1	1	69	1	1	2	3	2	1	3	2
1083	2020-08-04 16:53	2020-08-04 17:01	0	100	498	1	2020-08-04 17:01	R_2PhZDFYnYrgteEn	anonymous	EN	0.9		0	0		1	2			7	This sounds like a much needed project. The pigs will be euthanized before they are harvested. This also is a food supply animal.							7	So they will get the real story and learn how the animals are treated.	6	That they agree that it is necessary and humane.	5	6	6	4	4	7	I read the instructions	1	1	67	1	1	2	1	1	3	3	3
1084	2020-08-04 16:53	2020-08-04 17:01	0	100	476	1	2020-08-04 17:01	R_3fW93jT8vKCZPrT	anonymous	EN	0.9		0	0		1	3					4	Understanding similarity in humans					3	Public doesn’t need to get involved with the university dealings	2	Nothing	3	1	4	5	4	7	I read the instructions	1	1	37	1	2	1	5	3	2	3	3
1085	2020-08-04 16:54	2020-08-04 17:02	0	100	422	1	2020-08-04 17:02	R_TjA1hvThsFgRGNP	anonymous	EN	0.9		0	0		1	3					4	I don’t know too much but mice and such are the closest we can get to testing humans without putting us in harms way					2	It’s the universities choice not the public’s on wether they do it or not	5	Other than don’t abuse the animals like throwing them or beating them with things like bats I have nothing	3	3	3	5	6	7	I read the instructions	1	1	19	2	2	2	2	6	2	3	1
1086	2020-08-04 16:49	2020-08-04 17:02	0	100	752	1	2020-08-04 17:02	R_xa8yg1KveElVFWV	anonymous	EN	0.7		0	0		1	3					7	Because it’s big problem for the newborn baby this is reason					7	Because the university need a lot of information about the researchers	7	The broader need to be useful the input to do research in those proposals	7	7	7	7	7	6		0	0
1087	2020-08-04 16:58	2020-08-04 17:02	0	100	261	1	2020-08-04 17:02	R_2ONrTdKUcSEfMx8	anonymous	EN	0.9		0	0		1	4							6	I support the use of monkeys for Parkinson’s survey			7	Because the people should be able to know the research and it’s implications on them	7	It’ll give the research more broad opinions regarding research.	7	7	7	1	4	1,7	Rats	0	0
1088	2020-08-04 17:00	2020-08-04 17:02	0	100	135	1	2020-08-04 17:02	R_12JWAHBGT2BdHQU	anonymous	EN	0.9		0	0		1	5									7	I think it is a very important research in my personal opinion	1	Idk	4	Idk	2	2	3	4	4	1		0	0
1089	2020-08-04 16:54	2020-08-04 17:02	0	100	477	1	2020-08-04 17:02	R_3Magtm5844TF5iD	anonymous	EN	0.9		0	0		1	3					6	You gave to test on something					7	Different views will come out	7	There has to be some kind of testing on something living	7	7	6	7	7	7		0	0	66	2	2	2	2	1	1	3	3
1090	2020-08-04 16:47	2020-08-04 17:02	0	100	928	1	2020-08-04 17:02	R_2c63ptNy9A57U17	anonymous	EN	0.9		0	0		1	2			5	Animal based testing is an important step in developing more advanced medical treatments.							3	Many people have strong opinions on the subject but are unwilling to learn about the process, the importance of the research, or the broader benefits.	3	Useful input would be from other professionals who are versed in the risks and benefits of animal testing. This might be a veterinarian, doctors, or other educated individuals.	3	3	2	4	4	7	I read the instructions	1	1	34	1	1	1	5	1	2	3	2
1091	2020-08-04 16:59	2020-08-04 17:02	0	100	190	1	2020-08-04 17:02	R_1CawE7IT9XjQXf3	anonymous	EN	0.9		0	0		1	1	5	I support limited study									6	It is good to get the opinion of people	6	It will make people aware of what is doneto the animals and hold researchers accountable	6	6	6	4	5	1,6		0	0
1092	2020-08-04 16:55	2020-08-04 17:02	0	100	420	1	2020-08-04 17:02	R_e2GpbhPvhyKz50l	anonymous	EN	0.9		0	0		1	1	1	I dont agree with the intentional injury of animals.									6	To be transparent with the public ahout animal research.	6	Because they would not be biased.	5	7	7	4	4	7	I read the instructions.	1	1	44	1	1	1	4	4	2	1	1
1093	2020-08-04 16:58	2020-08-04 17:03	0	100	298	1	2020-08-04 17:03	R_3kzy7nUuczX57Hu	anonymous	EN	0.9		0	0		1	5									3	I would feel bad for the animals if the treatment didn't work	6	to know what the population thinks of it	4	opinions from people who care about the topic or are knowledgeable	4	3	6	4	4	7	I read the instructions	1	1	18	1	2	1	3	4	2	3	3
1094	2020-08-04 17:01	2020-08-04 17:03	0	100	138	1	2020-08-04 17:03	R_3siS2d3IIvdDUt4	anonymous	EN	0.9		0	0		1	2			1	Because it’s not right, they don’t deserve it							7	Because it’s needed	7	I don’t know	3	5	2	7	2	7	Rats	0	0	22	1	2	2	2	1	3	3	4
1095	2020-08-04 16:57	2020-08-04 17:03	0	100	409	1	2020-08-04 17:03	R_2aeOlwZCfr04qAp	anonymous	EN	0.9		0	0		1	5									7	I would rather have experimental cancer research tested on animals than humans.	4	The general public is not as educated as scientists, and as such will develop quick judgements on ethics they don’t really know about. It’s okay not to ask the general populace.	1	The public would know what is being researched	4	2	4	4	5	7	I read the instructions	1	1	21	1	2	1	3	3	2	3	2
1096	2020-08-04 16:56	2020-08-04 17:04	0	100	441	1	2020-08-04 17:04	R_3OcxRM1GKIwKqkt	anonymous	EN	0.9		0	0		1	2			6	I support this because it might help humans with transplants. however, i am concerned of how these pigs are gotten. are they bred just for this purpose...if so, then i am against it.							6	it's always good to hear different opinions and perspectives	6	creative ways to do this in a humane and ethical way for pigs	6	6	6	4	4	7	I read the instructions	1	1	36	1	2	2	6	3	2	3	1
1097	2020-08-04 16:58	2020-08-04 17:04	0	100	334	1	2020-08-04 17:04	R_1dKcrLciyKb0R4s	anonymous	EN	0.9		0	0		1	3					7	This sounds like an important area of research to solve a problem.					6	Research done with taxpayers money should have public input.	5	Input about taking care of animals would be useful.	5	5	6	6	6	7	I read the instructions	1	1	62	1	1	2	6	7	2	1	3
1098	2020-08-04 16:59	2020-08-04 17:04	0	100	275	1	2020-08-04 17:04	R_3iqzpMpoECU5yOJ	anonymous	EN	0.7		0	0		1	2			7	It’s like playing with god to live longer. THIS may be a proper way to learn the ways of extended life into replacing new organs but cruelty. I do support this research because we can learn more about how properly or what to do in near future of replacing organs.							4	Because most of the people I know is a little late I’m at work right after work tomorrow morning and I’ll drive home and then I gotta is a way you to get to the	4	I would considered this to be useful for the future of mankind	2	7	1	1	7	1		0	0
1099	2020-08-04 17:00	2020-08-04 17:04	0	100	234	1	2020-08-04 17:04	R_TpyhLOS8J9claW5	anonymous	EN	0.9		0	0		1	3					1	This is animal cruelty. We already know that nicotine is bad for pregnant and nursing mothers. Why would you expose animals to a chemical when you KNOW it is harmful?					7	If you know where the public stands prior to your research it will show you how your research will be received.	5	If a research proposal is harmful to animals the greater public will be sure to let you know.	6	6	7	6	3	7	I read the instructions	1	1	22	5	2	1	3	1	1	1	3
1100	2020-08-04 16:59	2020-08-04 17:04	0	100	313	1	2020-08-04 17:04	R_2PBcdhn4HOZKrXl	anonymous	EN	0.9		0	0		1	2			4	i know it is important yo help humans but i feel that animals should be cared for as well							7	input from all aspects is important to get a wide variation of opinions on a specific matter	7	opinions if all types of individuals from those who advocate for animals as well as though who do not	7	7	5	6	5	1		0	0
1101	2020-08-04 16:53	2020-08-04 17:04	0	100	666	1	2020-08-04 17:04	R_1i8ttz8mOx2QasR	anonymous	EN	0.7		0	0		1	3					5	I’m not sure how to feel about this research I’m against using animals for testing but since the research goes for health purposes I’m inclined to agree with it. On the other hand nicotine is already known to lead to various other disorders whereas is important to alert the users					7	Because animal cruelty needs to stop and some are really unnecessary and can be avoided	6	It’s important to ask the public’s opinion to avoid unnecessary animal testing	5	6	1	6	4	7	I read the instructions	1	1	25	1	2	1	3	3	1	1	3
1102	2020-08-04 16:55	2020-08-04 17:04	0	100	537	1	2020-08-04 17:04	R_3HzsEGNQPcZFHU1	anonymous	EN	0.9		0	0		1	5									6	I think me need new and effective drugs to treat the cancer.So it is ok to use zebrafish in this study if it is helpful for the sake of human kind.	6	To hear about public opinion.	7	To help and find more information.To aware the public.	7	6	6	7	6	1,7	mouse	0	0
1103	2020-08-04 17:02	2020-08-04 17:04	0	100	116	1	2020-08-04 17:04	R_5psiiIYmjkUlxZf	anonymous	EN	0.9		0	0		1	1	7	It's good for research									4	Idk	5	Idk	7	7	4	7	5	2		0	0
1104	2020-08-04 17:01	2020-08-04 17:04	0	100	205	1	2020-08-04 17:04	R_2zdTXVU9oEN7r3R	anonymous	EN	0.9		0	0		1	4							1	Animals are innocent			7	We should not ne killing the animals	4	How animals deserve to live too	5	4	1	4	7	7		0	0	27	2	1	1	2	2	3	2	5
1105	2020-08-04 17:02	2020-08-04 17:04	0	100	116	1	2020-08-04 17:04	R_skf7OzsG4s02j73	anonymous	EN	0.9		0	0		1	2			5	it’s going to hurt the pigs							7	to know how people would react to this kind of research	6	you can get input on the situation and perhaps suggestions on how to better the research	7	6	5	3	5	1		0	0
1106	2020-08-04 16:55	2020-08-04 17:05	0	100	567	1	2020-08-04 17:05	R_31dyOqwKezgiqeS	anonymous	EN	0.9		0	0		1	3					4	The mice wouldn’t be able to actually smoke so it will be hard to determine weather or not they will have an affect based on their size					7	You will be able to get more opinions	7	Based on more input and information from a larger crowd they will be able to make more decisions based off of a majority rather than an isolated crowd	7	6	4	2	4	7	I read the instructions	1	1	37	1	1	2	3	1	1	3	1
1107	2020-08-04 17:01	2020-08-04 17:05	0	100	231	1	2020-08-04 17:05	R_2V7vRNF1EOKy6wC	anonymous	EN	0.9		0	0		1	5									3	The movie was good dope tho lol lol wat is a cool app to play and it has to be fun and I love it it’s fun and it’s cool it’s free now I cannot was the day you get bored with it	4	The movie is good but I gotta was a good night night and I wanna know what ya got to do for fun night night and I wanna know what ya think	3	Hey I’m finna was the day I gotta have a good night y’all are so good I gotta have a fun night y’all are so good I love y’all so much I love you bye bye hey bye bye	4	6	3	6	6	7	I read the instructions	1	0	20	2	1	1	5	4	2	3	2
[truncated: 2,496 more rows]
[truncated: 5 more columns]
