# Supplementary material for: Public consultation in the evaluation of animal research protocols
Source: PLoS One. 2021 Dec 1;16(12):e0260114. doi: 10.1371/journal.pone.0260114 (PMC8635329; doi:10.1371/journal.pone.0260114)
Supplement: S4 File — (TXT) [file pone.0260114.s004.txt]

/* Data for Public input survey Brunt 2020 US CloudResearch participants responses*/

FILENAME REFFILE '/home/michaelbrunt0/Public Input Study/Public_Input_Survey_August 25, 2020_sas_raw.csv';

PROC IMPORT DATAFILE=REFFILE
	DBMS=csv REPLACE
	OUT=us_raw;
	GETNAMES=YES;
RUN;

proc print data=us_raw (obs=100);
run;

data clean;
	set US_raw;
	if finished=1; *572 dropped, didn't finish survey;
	if duplicate_score=0; *22 dropped, participant already completed survey;
	if attention_pass=1; *1323 dropped, failed attention check;
	if include=1; *130 dropped, didn't provide qualitative opinion "no comment""N/A" random letters or similar;
*	if duration<920; *drop extreme values (95%+) to get a better estimate of duration;
	if duration>142; *30 dropped, values less than half of the median following Gesas rule;
run;

*rearrange data to see gender as woman or other;

data GW; *gender woman;
	set clean;
	if gender=1;
	gender_group=1;
	keep ID tx tx_1_support tx_2_support tx_3_support tx_4_support tx_5_support age gender gender_group children pets education income urban_rural diet political_views familiar_research involved_research;
run;
data GTW; *gender trans woman;
	set clean;
	if gender=3;
	gender_group=1;
	keep ID tx tx_1_support tx_2_support tx_3_support tx_4_support tx_5_support age gender gender_group children pets education income urban_rural diet political_views familiar_research involved_research;
run;

data GM; *gender male;
	set clean;
	if gender=2;
	gender_group=0;
	keep ID tx tx_1_support tx_2_support tx_3_support tx_4_support tx_5_support age gender gender_group children pets education income urban_rural diet political_views familiar_research involved_research;
run;
data GTM; *gender trans male;
	set clean;
	if gender=4;
	gender_group=0;
	*if gender=2 and gender=4 and gender=5 and gender=6 then gender_group=2;
	keep ID tx tx_1_support tx_2_support tx_3_support tx_4_support tx_5_support age gender gender_group children pets education income urban_rural diet political_views familiar_research involved_research;
run;
data GNL; *gender not listed;
	set clean;
	if gender=5;
	gender_group=0;
	keep ID tx tx_1_support tx_2_support tx_3_support tx_4_support tx_5_support age gender gender_group children pets education income urban_rural diet political_views familiar_research involved_research;
run;
data GNS; *gender prefer not say;
	set clean;
	if gender=6;
	gender_group=0;
	keep ID tx tx_1_support tx_2_support tx_3_support tx_4_support tx_5_support age gender gender_group children pets education income urban_rural diet political_views familiar_research involved_research;
run;
proc print;
run;

data gender_combo;
	set GW GTW GM GTM GNL GNS;
	run;
proc sort data=gender_combo;
	by gender_group;

proc print data=gender_combo (obs=100);
run;

*rearrange data to see income in 4 groups;

data I1; *less than $24,999;
	set gender_combo;
	if income=1;
	income_group=1;
	keep ID tx tx_1_support tx_2_support tx_3_support tx_4_support tx_5_support age gender gender_group children pets education income income_group urban_rural diet political_views familiar_research involved_research;
run;
data I2; *$25,000-$34,999;
	set gender_combo;
	if income=2;
	income_group=1;
	keep ID tx tx_1_support tx_2_support tx_3_support tx_4_support tx_5_support age gender gender_group children pets education income income_group urban_rural diet political_views familiar_research involved_research;
run;

data I3; *$35,000-$49,999;
	set gender_combo;
	if income=3;
	income_group=2;
	keep ID tx tx_1_support tx_2_support tx_3_support tx_4_support tx_5_support age gender gender_group children pets education income income_group urban_rural diet political_views familiar_research involved_research;
run;
data I4; *$50,000-$74,999;
	set gender_combo;
	if income=4;
	income_group=2;
	keep ID tx tx_1_support tx_2_support tx_3_support tx_4_support tx_5_support age gender gender_group children pets education income income_group urban_rural diet political_views familiar_research involved_research;
run;
data I5; *$75,000-$99,999;
	set gender_combo;
	if income=5;
	income_group=3;
	keep ID tx tx_1_support tx_2_support tx_3_support tx_4_support tx_5_support age gender gender_group children pets education income income_group urban_rural diet political_views familiar_research involved_research;
run;
data I6; *$100,000-$149,999;
	set gender_combo;
	if income=6;
	income_group=3;
	keep ID tx tx_1_support tx_2_support tx_3_support tx_4_support tx_5_support age gender gender_group children pets education income income_group urban_rural diet political_views familiar_research involved_research;
run;
data I7; *$150,000 and above;
	set gender_combo;
	if income=7;
	income_group=4;
	keep ID tx tx_1_support tx_2_support tx_3_support tx_4_support tx_5_support age gender gender_group children pets education income income_group urban_rural diet political_views familiar_research involved_research;
run;
proc print;
run;

data income_combo;
	set I1 I2 I3 I4 I5 I6 I7;
	run;
proc sort data=income_combo;
	by income_group;

proc print data=income_combo (obs=100);
run;

*rearrange data to see education in 2 groups;

data E1; *less than high school;
	set income_combo;
	if education=1;
	ed_group=0;
	keep ID tx tx_1_support tx_2_support tx_3_support tx_4_support tx_5_support age gender gender_group children pets education ed_group income income_group urban_rural diet political_views familiar_research involved_research;
run;
data E2; *High school grad;
	set income_combo;
	if education=2;
	ed_group=0;
	keep ID tx tx_1_support tx_2_support tx_3_support tx_4_support tx_5_support age gender gender_group children pets education ed_group income income_group urban_rural diet political_views familiar_research involved_research;
run;

data E3; *Complete some college;
	set income_combo;
	if education=3;
	ed_group=0;
	keep ID tx tx_1_support tx_2_support tx_3_support tx_4_support tx_5_support age gender gender_group children pets education ed_group income income_group urban_rural diet political_views familiar_research involved_research;
run;
data E4; *Associates degree or vocational training;
	set income_combo;
	if education=4;
	ed_group=1;
	keep ID tx tx_1_support tx_2_support tx_3_support tx_4_support tx_5_support age gender gender_group children pets education ed_group income income_group urban_rural diet political_views familiar_research involved_research;
run;
data E5; *College degree;
	set income_combo;
	if education=5;
	ed_group=1;
	keep ID tx tx_1_support tx_2_support tx_3_support tx_4_support tx_5_support age gender gender_group children pets education ed_group income income_group urban_rural diet political_views familiar_research involved_research;
run;
data E6; *Masters/Doctorate degree;
	set income_combo;
	if education=6;
	ed_group=1;
	keep ID tx tx_1_support tx_2_support tx_3_support tx_4_support tx_5_support age gender gender_group children pets education ed_group income income_group urban_rural diet political_views familiar_research involved_research;
run;
proc print;
run;

data ed_combo;
	set E1 E2 E3 E4 E5 E6;
	run;
proc sort data=ed_combo;
	by ed_group;

proc print data=ed_combo (obs=100);
run;

*rearrange data to see age in 3 groups;

data A1; *18-34 years;
	set ed_combo;
	if age<35;
	age_group=1;
	keep ID tx tx_1_support tx_2_support tx_3_support tx_4_support tx_5_support age age_group gender gender_group children pets education ed_group income income_group urban_rural diet political_views familiar_research involved_research;
run;
data A2; *35-54 years;
	set ed_combo;
	if age>34 and age<55;
	age_group=2;
	keep ID tx tx_1_support tx_2_support tx_3_support tx_4_support tx_5_support age age_group gender gender_group children pets education ed_group income income_group urban_rural diet political_views familiar_research involved_research;
run;
data A3; *55 years and over;
	set ed_combo;
	if age>54;
	age_group=3;
	keep ID tx tx_1_support tx_2_support tx_3_support tx_4_support tx_5_support age age_group gender gender_group children pets education ed_group income income_group urban_rural diet political_views familiar_research involved_research;
run;
proc print;
run;

data age_combo;
	set A1 A2 A3;
	run;
proc sort data=age_combo;
	by age_group;

proc print data=age_combo (obs=100);
run;

data P1; *Pet yes=1 Pet no=0;
	set age_combo;
	if pets=1;
	pets_group=1;
	keep ID tx tx_1_support tx_2_support tx_3_support tx_4_support tx_5_support age age_group gender gender_group children pets pets_group education ed_group income income_group urban_rural diet political_views familiar_research involved_research;
run; 
data P2; *Pet yes=1 Pet no=0;
	set age_combo;
	if pets=2;
	pets_group=0;
	keep ID tx tx_1_support tx_2_support tx_3_support tx_4_support tx_5_support age age_group gender gender_group children pets pets_group education ed_group income income_group urban_rural diet political_views familiar_research involved_research;
run; 
proc print;
run;

data pets_combo;
	set P1 P2;
	run;
proc sort data=pets_combo;
	by pets_group;

proc print data=pets_combo (obs=100);
run;

data C1; *Children yes=1 Childrem no=0;
	set pets_combo;
	if children=1;
	children_group=1;
	keep ID tx tx_1_support tx_2_support tx_3_support tx_4_support tx_5_support age age_group gender gender_group children children_group pets pets_group education ed_group income income_group urban_rural diet political_views familiar_research involved_research;
run;
data C2;
	set pets_combo;
	if children=2;
	children_group=0;
	keep ID tx tx_1_support tx_2_support tx_3_support tx_4_support tx_5_support age age_group gender gender_group children children_group pets pets_group education ed_group income income_group urban_rural diet political_views familiar_research involved_research;
run; 
proc print;
run;

data children_combo;
	set C1 C2;
	run;
proc sort data=children_combo;
	by children_group;

proc print data=children_combo (obs=100);
run;


*need to re-arrange the data with 'support' labelled identically for all 5 treatments;

data T1;
	set children_combo;
	if tx=1;
	Likert_support = tx_1_support;
	keep ID tx Likert_support age age_group gender gender_group children children_group pets pets_group education ed_group income income_group urban_rural diet political_views familiar_research involved_research;
run; 
data T2;
	set children_combo;
	if tx=2;
	Likert_support = tx_2_support;
	keep ID tx Likert_support age age_group gender gender_group children children_group pets pets_group education ed_group income income_group urban_rural diet political_views familiar_research involved_research;
run;
data T3;
	set children_combo;
	if tx=3;
	Likert_support = tx_3_support;
	keep ID tx Likert_support age age_group gender gender_group children children_group pets pets_group education ed_group income income_group urban_rural diet political_views familiar_research involved_research;
run;
data T4;
	set children_combo;
	if tx=4;
	Likert_support = tx_4_support;
	keep ID tx Likert_support age age_group gender gender_group children children_group pets pets_group education ed_group income income_group urban_rural diet political_views familiar_research involved_research;
run;
data T5;
	set children_combo;
	if tx=5;
	Likert_support = tx_5_support;
	keep ID tx Likert_support age age_group gender gender_group children children_group pets pets_group education ed_group income income_group urban_rural diet political_views familiar_research involved_research;
run;

data tx_combo;
	set T1 T2 T3 T4 T5;
	run;
proc sort data=tx_combo;
	by tx;

proc print data=tx_combo (obs=100);
run;

*below shows if dif in tx;
*response means and other basic stats;

proc means n mean std stderr max min data=tx_combo; 
	var Likert_support;
run;

*response means and other basic stats by tx;

proc sort;
	by tx;

proc means n mean std stderr max min data=tx_combo; 
	by tx;
	var Likert_support;
run;

*response means and other basic stats by age_group;

proc sort;
	by age_group;

proc means n mean stderr max min data=tx_combo; 
	by age_group;
	var Likert_support;
run;

*response means and other basic stats by gender_group;

proc sort;
	by gender_group;

proc means n mean stderr max min data=tx_combo; 
	by gender_group;
	var Likert_support;
run;

*response means and other basic stats by income_group;

proc sort;
	by income_group;
	
proc means n mean stderr max min data=tx_combo; 
	by income_group;
	var Likert_support;
run;

*response means and other basic stats by pets_group;

proc sort;
	by pets_group;
	
proc means n mean stderr max min data=tx_combo; 
	by pets_group;
	var Likert_support;
run;

*response means and other basic stats by children_group;

proc sort;
	by children_group;
	
proc means n mean stderr max min data=tx_combo; 
	by children_group;
	var Likert_support;
run;

*different than neutral no<4 yes>4;

proc sort;
	by tx;

proc ttest data=tx_combo H0=4; 
	by tx;
	var likert_support;
run;

*visualize the distribution of Likert responses;

proc freq data=tx_combo; 
	tables Likert_support*tx;
run;

*look at proc freq with Likert_support*other var;

proc sort data=tx_combo;
	by ed_group; *change to other var to check;
run;

proc freq data=tx_combo; *this code allows you to see the distribution of Likert responses;
	by ed_group; *change to other var to check;
	tables Likert_support*ed_group; *change to other var to check;
run;


proc npar1way wilcoxon; *outputs Kruskal-Wallis stats for the Likert scale variables;
	class tx; *this code tests if research scenario participants differ in any of the response measures;
	var Likert_support;
run;


proc npar1way wilcoxon; *outputs Kruskal-Wallis stats for the Likert scale variables;
	where tx<3;*this will now only retain tx=1 and tx=2;
	class tx; *this code tests if research scenario participants differ in any of the response measures;
	var Likert_support;
run;

*glm model creation;
*check to see what to include in model;

proc glm data=tx_combo plots=all; 
	class age_group gender_group ed_group income_group children_group pets_group tx;
	model Likert_support=age_group gender_group ed_group income_group children_group pets_group tx; 
run;

*ed_group not sig and removed and check for tx interaction;

proc glm data=tx_combo plots=all; 
	class age_group gender_group income_group children_group pets_group tx;
	model Likert_support=age_group gender_group income_group children_group pets_group tx age_group*tx gender_group*tx income_group*tx children_group*tx pets_group*tx; 
run;

*gender_group*tx children_group*tx sig;

proc glm data=tx_combo plots=all; 
	class age_group gender_group income_group children_group pets_group tx;
	model Likert_support=age_group gender_group income_group children_group pets_group tx gender_group*tx children_group*tx; 
run;

*children_group*tx no longer sig and removed;

proc sort data=tx_combo; 
	by gender_group;
run;

*FINAL Model*;

proc glm data=tx_combo plots=all; 
	class age_group gender_group income_group children_group pets_group tx;
	model Likert_support=age_group gender_group income_group children_group pets_group tx gender_group*tx; 
	lsmeans tx / stderr tdiff diff;
	lsmeans gender_group*tx / stderr diff;
run;

proc sgplot data=tx_combo; *gender_group*tx interaction;
	vbox likert_support / category=tx group=gender_group;
run;

proc sgplot data=tx_combo; *Figure 1;
	vbox likert_support / group=tx;
run;

proc sgplot data=tx_combo; *gender_group*tx interaction Figure 2;
	vbox likert_support / category=gender_group group=tx;
run;
